# Supplementary material for: Quantifying electron-transfer in liquid-solid contact electrification and the formation of electric double-layer
Source: Nat Commun. 2020 Jan 21;11:399. doi: 10.1038/s41467-019-14278-9 (PMC6972942; doi:10.1038/s41467-019-14278-9)
Supplement: Supplementary file 11 — Source Data [file 41467_2019_14278_MOESM11_ESM.xlsx]

## Sheet: Figure 1c
	Surface potential (mV)																				AVG	SD		Surface charge density (microC/m2)																				AVG	SD
313K-0min	-2288.4	-2110.7	-2109.1	-2151.2	-2153.6	-2176	-2266.2	-2187	-2012	-2151.8	-2113	-2131.8	-2012.7	-2105	-2173.1	-2193	-2438.3	-2246.3	-2157.6	-2134.5	-2165.57	92.1367		-861.948	-800.641	-800.089	-814.614	-815.442	-823.17	-854.289	-826.965	-766.59	-814.821	-801.435	-807.921	-766.831	-798.675	-822.169	-829.035	-913.663	-847.423	-816.822	-808.852	-819.57	31.7871
313K-6min	-2293.6	-2112.7	-2173.8	-2149.7	-1891.9	-1960.8	-2169.9	-2116.2	-2011	-2208.3	-2067.2	-1945.5	-1966.5	-2152.9	-2036.9	-2094.1	-2065.9	-2143.9	-2161.9	-2165.8	-2094.43	98.2986		-863.742	-801.331	-822.411	-814.096	-725.155	-748.926	-821.065	-802.539	-766.245	-834.313	-785.634	-743.647	-750.892	-815.2	-775.18	-794.914	-785.185	-812.096	-818.305	-819.651	-795.027	33.913
313K-12min	-2022.5	-2147.2	-2197.2	-2102.8	-2117.8	-2081.1	-2158.2	-1875.2	-2014.6	-2164.6	-2215.9	-2076.9	-2125.9	-2251	-2187.7	-2225.9	-2164.9	-2234	-2010.1	-2230	-2130.18	93.1859		-770.212	-813.234	-830.484	-797.916	-803.091	-790.429	-817.029	-719.394	-767.487	-819.237	-836.935	-788.981	-805.885	-849.045	-827.206	-840.385	-819.341	-843.18	-765.934	-841.8	-807.36	32.1491
313K-18min	-2235.2	-2032.5	-1944.1	-2089.5	-2047.7	-2155	-2182	-2204.9	-1945.1	-2258.4	-2171.6	-2162.2	-2072.9	-2091	-2176.8	-2014.8	-2119.9	-2259.2	-2359.2	-2194.7	-2135.84	104.643		-843.594	-773.662	-743.164	-793.327	-778.906	-815.925	-825.24	-833.14	-743.509	-851.598	-821.652	-818.409	-787.601	-793.845	-823.446	-767.556	-803.815	-851.874	-886.374	-829.621	-809.313	36.1017
313K-24min	-2016.6	-2145.9	-2020.8	-2302.8	-2003.6	-1998.5	-2129	-2044.2	-2109.6	-2116.4	-2197.6	-2337.1	-2239.1	-2234.6	-2138.6	-2225.4	-2187.2	-2108.6	-2158.1	-2124.1	-2141.89	94.1636		-768.177	-812.785	-769.626	-866.916	-763.692	-761.932	-806.955	-777.699	-800.262	-802.608	-830.622	-878.749	-844.939	-843.387	-810.267	-840.213	-827.034	-799.917	-816.994	-805.264	-811.402	32.4865
313K-30min	-2328.9	-2118.3	-2037.3	-2190.9	-2257.5	-2099.1	-2113.1	-2260	-2105	-2372.5	-2225.9	-1919.3	-1928.1	-2137	-2240	-2236.2	-2063.3	-1959.6	-1964.7	-2150.4	-2135.36	127.331		-875.92	-803.264	-775.318	-828.31	-851.287	-796.639	-801.469	-852.15	-798.675	-890.962	-840.385	-734.609	-737.644	-809.715	-845.25	-843.939	-784.288	-748.512	-750.271	-814.338	-809.147	43.9291
313K-36min	-2053	-2070.6	-2041.7	-2195.2	-2133.4	-2175.6	-2236.8	-2210.3	-2048.8	-2218.7	-2201.3	-2359.7	-2253.3	-1986	-2104.3	-2007.2	-2149.3	-2112.9	-2233	-2081.9	-2143.65	93.621		-780.735	-786.807	-776.836	-829.794	-808.473	-823.032	-844.146	-835.004	-779.286	-837.901	-831.899	-886.546	-849.838	-757.62	-798.433	-764.934	-813.958	-801.4	-842.835	-790.705	-812.009	32.2992
313K-42min	-1977.6	-1958.2	-1922.3	-2139.4	-2209.8	-2166.9	-2117.4	-2002.7	-2165.3	-2457.5	-2173.3	-2287.4	-2032.9	-2139.2	-2257.9	-1941	-2280.5	-2263.3	-2221.6	-2201.3	-2145.78	135.226		-754.722	-748.029	-735.644	-810.543	-834.831	-820.03	-802.953	-763.381	-819.479	-920.287	-822.239	-861.603	-773.8	-810.474	-851.425	-742.095	-859.222	-853.288	-838.902	-831.899	-812.742	46.6531
313K-48min	-1933.9	-2175.4	-2113.8	-2004.7	-2096.7	-2140.6	-2022	-2218.4	-2010.8	-2168.5	-2043	-2217.9	-2292	-2309.7	-2157.4	-2102.3	-2328.8	-2152.1	-2163.6	-2184.5	-2141.81	102.357		-739.645	-822.963	-801.711	-764.071	-795.811	-810.957	-770.04	-837.798	-766.176	-820.582	-777.285	-837.625	-863.19	-869.296	-816.753	-797.744	-875.886	-814.924	-818.892	-826.102	-811.373	35.3133
313K-54min	-2192.3	-2141.2	-1988.4	-2080.2	-2105.8	-2176.1	-2198.9	-2141.2	-2145.7	-2268.6	-1998.6	-1850.6	-2191.5	-2289.7	-2165.6	-2122.5	-2163.6	-2134	-2150.3	-2235.3	-2137.01	97.7705		-828.793	-811.164	-758.448	-790.119	-798.951	-823.204	-831.07	-811.164	-812.716	-855.117	-761.967	-710.907	-828.517	-862.396	-819.582	-804.712	-818.892	-808.68	-814.303	-843.629	-809.717	33.7308
313K-60min	-2104.1	-2128.9	-2151.2	-2213.2	-2159.9	-2198.6	-1861.5	-2275.9	-2109.6	-2114.9	-2315.2	-2001.5	-2258.7	-2360.1	-2006.6	-1973.1	-2387.7	-2035.6	-2050.1	-2124.6	-2141.55	131.7		-798.364	-806.92	-814.614	-836.004	-817.615	-830.967	-714.667	-857.635	-800.262	-802.091	-871.194	-762.967	-851.701	-886.684	-764.727	-753.169	-896.206	-774.732	-779.734	-805.437	-811.285	45.4366
313K-66min	-1922	-2256.3	-2107.3	-2111	-2114.2	-2081.5	-2236.7	-2189.1	-2202.9	-2111	-2121.6	-2060.4	-2131.8	-2048	-2241.9	-2105.2	-2164.6	-2069.2	-2422.1	-2090.3	-2139.36	99.5157		-735.54	-850.874	-799.468	-800.745	-801.849	-790.567	-844.111	-827.689	-832.45	-800.745	-804.402	-783.288	-807.921	-779.01	-845.905	-798.744	-819.237	-786.324	-908.074	-793.604	-810.527	34.3329
313K-72min	-2000.9	-2030.6	-2048.7	-2324.3	-2063.6	-2034.6	-2037.2	-2074.8	-2162.8	-2049.6	-2237.2	-2114.8	-2313.2	-2308.4	-2179.8	-2203.3	-2069.8	-2076.3	-2311.6	-2129.7	-2138.56	106.443		-762.76	-773.007	-779.251	-874.333	-784.392	-774.387	-775.284	-788.256	-818.616	-779.562	-844.284	-802.056	-870.504	-868.848	-824.481	-832.588	-786.531	-788.774	-869.952	-807.196	-810.253	36.723
313K-78min	-2038.9	-2104.6	-1907.7	-2365.7	-2069.9	-2233	-2010.8	-2345.7	-2000.5	-2198.8	-2033.9	-2083.9	-2251.9	-2043.2	-2034.1	-2284.3	-2209.2	-2154.3	-2168	-2157.8	-2134.81	119.531		-775.87	-798.537	-730.606	-888.616	-786.565	-842.835	-766.176	-881.716	-762.622	-831.036	-774.145	-791.395	-849.356	-777.354	-774.214	-860.534	-834.624	-815.683	-820.41	-816.891	-808.959	41.2382
313K-84min	-2268.9	-2283	-2002.5	-2307.9	-1985.6	-1956.2	-2022.9	-2188.8	-2142.7	-2299.3	-1971.3	-2231.4	-2137.6	-2109.9	-2253	-2180.8	-2139.7	-2116.1	-2011.7	-2141	-2137.51	112.323		-855.221	-860.085	-763.312	-868.675	-757.482	-747.339	-770.351	-827.586	-811.681	-865.708	-752.548	-842.283	-809.922	-800.365	-849.735	-824.826	-810.646	-802.504	-766.486	-811.095	-809.893	38.7514
353K-0min	-2387.9	-1957.4	-2034.3	-2180.2	-1930.5	-2268.8	-2290.2	-2304.3	-1975.8	-2385.8	-2176.4	-2542.4	-2350.1	-2436.7	-2097.8	-2242.3	-1986.8	-1830.2	-2039.3	-2198.2	-2180.77	188.732		-896.275	-747.753	-774.284	-824.619	-738.472	-855.186	-862.569	-867.433	-754.101	-895.551	-823.308	-949.578	-883.234	-913.111	-796.191	-846.043	-757.896	-703.869	-776.009	-830.829	-824.816	65.1127
353K-6min	-2183.5	-2169.7	-2141.5	-2000.5	-2336.6	-2003.8	-2208.6	-2355.1	-2062	-2297	-2061.4	-1905.1	-1882.7	-1967.3	-2072	-1961	-2098.1	-2031.7	-2123.2	-2137.7	-2099.92	129.778		-825.757	-820.996	-811.267	-762.622	-878.577	-763.761	-834.417	-884.959	-783.84	-864.915	-783.633	-729.709	-721.981	-751.168	-787.29	-748.995	-796.294	-773.386	-804.954	-809.956	-796.924	44.7735
353K-12min	-2090.7	-2134.4	-1848	-2154.1	-2134.6	-2040.3	-2018.2	-2015.7	-1976.9	-2192.9	-2160.7	-2245.9	-1884.1	-2011.6	-2221.1	-2031.2	-2128.3	-1797.4	-1860.9	-2007	-2047.7	124.964		-793.741	-808.818	-710.01	-815.614	-808.887	-776.354	-768.729	-767.866	-754.481	-829	-817.891	-847.285	-722.464	-766.452	-838.729	-773.214	-806.713	-692.553	-714.461	-764.865	-778.906	43.1126
353K-18min	-1843.9	-1934.6	-2018.5	-2088.7	-2045.7	-2144.1	-2061.6	-1861.5	-1990.2	-1759	-1832.3	-1885.6	-2081.5	-2154.7	-1957.1	-2264.5	-1871.7	-1937.3	-2144.6	-2208.9	-2004.3	135.834		-708.596	-739.887	-768.832	-793.051	-778.216	-812.164	-783.702	-714.667	-759.069	-679.305	-704.593	-722.982	-790.567	-815.821	-747.649	-853.702	-718.186	-740.818	-812.337	-834.52	-763.933	46.8628
353K-24min	-2071.9	-1978.2	-1714.6	-2062.2	-1979.7	-2057.5	-1962.3	-1952.5	-2166.1	-2040.2	-2055.3	-1832.1	-1906.8	-2200.4	-2068.1	-1806.5	-1982.1	-1944.4	-1988.5	-1898.2	-1983.38	113.606		-787.255	-754.929	-663.987	-783.909	-755.446	-782.287	-749.443	-746.062	-819.754	-776.319	-781.529	-704.524	-730.296	-831.588	-785.944	-695.692	-756.274	-743.268	-758.482	-727.329	-756.716	39.194
353K-30min	-1876.9	-1914.8	-2068.6	-1975.9	-1961	-2006.1	-1986.1	-2073.4	-2258.2	-1764.3	-2017.4	-1920.1	-1963.9	-1835.1	-1970.3	-1816.6	-1735.6	-1989.5	-1915.7	-1912.8	-1948.11	113.5		-719.981	-733.056	-786.117	-754.135	-748.995	-764.554	-757.654	-787.773	-851.529	-681.133	-768.453	-734.884	-749.995	-705.559	-752.203	-699.177	-671.232	-758.827	-733.366	-732.366	-744.55	39.1576
353K-36min	-2035.7	-2012.3	-1983.3	-1998.6	-1690.2	-1732	-1751.5	-1966.4	-2000.2	-1987	-2175.9	-1970.7	-1885.6	-1827	-1898.4	-2052.7	-2045.1	-2088.9	-1920.3	-1770.3	-1939.61	125.812		-774.766	-766.693	-756.688	-761.967	-655.569	-669.99	-676.717	-750.858	-762.519	-757.965	-823.135	-752.341	-722.982	-702.765	-727.398	-780.631	-778.009	-793.12	-734.953	-683.203	-741.614	43.4051
353K-42min	-2031.9	-1912.7	-1893.1	-1925.6	-1786.5	-1982.8	-1761.1	-1697	-1811.2	-2147.5	-1980.1	-1740.1	-2086.3	-1703.9	-1924.1	-1989	-2161.3	-2017.6	-1926.7	-1820.7	-1914.96	135.264		-773.455	-732.331	-725.569	-736.782	-688.792	-756.516	-680.029	-657.915	-697.314	-813.337	-755.584	-672.784	-792.224	-660.295	-736.264	-758.655	-818.098	-768.522	-737.161	-700.591	-733.111	46.666
353K-48min	-2119.6	-1925.2	-1801.8	-1944.4	-1784.6	-1967.5	-1731	-1768.1	-1824.1	-1916.7	-1913.8	-1890.4	-1874.7	-1755.5	-1807.9	-1780.9	-2021.5	-2133.4	-1783.8	-2129.2	-1893.71	124.358		-803.712	-736.644	-694.071	-743.268	-688.137	-751.237	-669.645	-682.444	-701.764	-733.711	-732.711	-724.638	-719.221	-678.097	-696.175	-686.861	-769.867	-808.473	-687.861	-807.024	-725.778	42.9034
353K-54min	-1614.1	-1819.5	-2170.7	-1976.7	-1892	-1743.7	-2048.5	-1984.9	-2077.4	-2012.5	-1738.8	-1921.8	-1916.3	-1752.7	-1841.4	-1762.4	-1950.8	-1818.2	-1700.2	-1646	-1869.43	146.811		-629.314	-700.177	-821.341	-754.411	-725.19	-674.026	-779.182	-757.24	-789.153	-766.762	-672.336	-735.471	-733.573	-677.131	-707.733	-680.478	-745.476	-699.729	-659.019	-640.32	-717.403	50.6498
353K-60min	-1973	-1774	-1854	-1760.2	-1856	-1839.8	-1626.6	-1778.5	-2043	-1895.1	-1908	-2069	-1694.5	-1800	-1754.8	-1720.1	-1668	-1782.4	-1840.1	-1833.3	-1823.52	112.12		-753.135	-684.48	-712.08	-679.719	-712.77	-707.181	-633.627	-686.032	-777.285	-726.259	-730.71	-786.255	-657.052	-693.45	-677.856	-665.884	-647.91	-687.378	-707.284	-704.938	-701.564	38.6813
353K-66min	-1834.3	-1722.4	-1956.2	-1900.7	-1846.4	-1728	-1795.9	-1889.7	-2015.5	-1612.6	-1748.7	-1939.7	-1812.9	-1611.7	-1697.7	-1733.3	-1703.6	-1628.7	-1854.2	-2062.8	-1804.75	126.801		-705.283	-666.678	-747.339	-728.191	-709.458	-668.61	-692.035	-724.396	-767.797	-628.797	-675.751	-741.646	-697.9	-628.486	-658.156	-670.438	-660.192	-634.351	-712.149	-784.116	-695.089	43.7462
353K-72min	-1691.7	-1744.4	-1786.8	-1604.7	-1764.5	-1889.8	-1693.8	-1660.7	-1889	-1698.2	-1789.2	-1735.8	-1810.6	-1928.3	-1758.2	-1754.7	-1949.2	-1873.8	-1821.2	-1807.9	-1782.62	88.9438		-656.087	-674.268	-688.896	-626.072	-681.202	-724.431	-656.811	-645.391	-724.155	-658.329	-689.724	-671.301	-697.107	-737.713	-679.029	-677.822	-744.924	-718.911	-700.764	-696.175	-687.456	30.6856
353K-78min	-1663.8	-1901.1	-1619.5	-1853.8	-1678.3	-1700.9	-1979.5	-1822.7	-1800.5	-1499	-1898.6	-1921.2	-1736.1	-1680.8	-2105	-1588.1	-1917	-1725.3	-1714.8	-1906.9	-1785.64	146.061		-646.461	-728.329	-631.177	-712.011	-651.463	-659.26	-755.377	-701.281	-693.622	-589.605	-727.467	-735.264	-671.404	-652.326	-798.675	-620.344	-733.815	-667.678	-664.056	-730.331	-688.498	50.3912
353K-84min	-1694.9	-1845.3	-1815.6	-1800.8	-1680.7	-1838.2	-1775	-1930.3	-1559.4	-1824	-1672.2	-1602.3	-1983.7	-1629	-1912.6	-1814.3	-1574.1	-1715.6	-1902.4	-1876.3	-1772.33	121.561		-657.19	-709.078	-698.832	-693.726	-652.291	-706.629	-684.825	-738.404	-610.443	-701.73	-649.359	-625.243	-756.826	-634.455	-732.297	-698.383	-615.514	-664.332	-728.778	-719.774	-683.906	41.9387
393K-0min	-2205.3	-2029.9	-1986.6	-2416.2	-1972.2	-2042.8	-2160	-2352.2	-2094.3	-2209.4	-2168.6	-2056.8	-2128.5	-2073.7	-1841.5	-2213	-1996.4	-1967.5	-2317	-2080.4	-2115.62	138.962		-833.279	-772.765	-757.827	-906.039	-752.859	-777.216	-817.65	-883.959	-794.984	-834.693	-820.617	-782.046	-806.782	-787.876	-707.767	-835.935	-761.208	-751.237	-871.815	-790.188	-802.337	47.9418
393K-6min	-1763	-1682.4	-1959.6	-1756.5	-1789.5	-1866.8	-2209.6	-1916.4	-1826.6	-1836	-1964.8	-1949.1	-1994.3	-1989.9	-2050.7	-1803.6	-1927.9	-2047.2	-1606.7	-1853.5	-1889.7	136.617		-680.685	-652.878	-748.512	-678.442	-689.827	-716.496	-834.762	-733.608	-702.627	-705.87	-750.306	-744.889	-760.484	-758.966	-779.941	-694.692	-737.575	-778.734	-626.761	-711.907	-724.398	47.1327
393K-12min	-1710.6	-1653.7	-1432.8	-1792.7	-1509.5	-1607	-1655.5	-1668.6	-1647.2	-1454.7	-1602.7	-1734.8	-1682.2	-1695.7	-1518.4	-1738.9	-1757.9	-1626.6	-1782.3	-1521.4	-1639.66	103.249		-662.607	-642.976	-566.766	-690.931	-593.227	-626.865	-643.597	-648.117	-640.734	-574.322	-625.381	-670.956	-652.809	-657.466	-596.298	-672.37	-678.925	-633.627	-687.343	-597.333	-638.133	35.6211
393K-18min	-1375.2	-1488.2	-1594.1	-1477.3	-1448.2	-1260.1	-1627.8	-1371.2	-1546.1	-1459.7	-1549.6	-1478.4	-1525.5	-1426.1	-1367.8	-1464.4	-1441.7	-1165.2	-1256.6	-1385.4	-1435.43	112.751		-546.894	-585.879	-622.414	-582.118	-572.079	-507.184	-634.041	-545.514	-605.854	-576.046	-607.062	-582.498	-598.747	-564.454	-544.341	-577.668	-569.837	-474.444	-505.977	-550.413	-567.673	38.899
393K-24min	-1211.2	-1244.9	-1357.6	-1192.4	-1371.2	-1318.7	-1188	-1203.1	-1125.2	-1242	-1211.9	-980.7	-1279.5	-1229.5	-1298.6	-1214	-1338.6	-1188	-1232.3	-1379.4	-1240.34	90.3678		-490.314	-501.94	-540.822	-483.828	-545.514	-527.401	-482.31	-487.519	-460.644	-500.94	-490.555	-410.791	-513.877	-496.627	-520.467	-491.28	-534.267	-482.31	-497.593	-548.343	-500.367	31.1769
393K-30min	-1246.9	-940.3	-999.2	-1102.6	-1064.2	-956.7	-1255.3	-1085.9	-1032.6	-1169.4	-958.5	-1077.2	-1103.1	-1014.5	-1088.7	-1167.5	-1153.9	-1121.9	-1085	-1064.3	-1084.39	85.2342		-502.63	-396.853	-417.174	-452.847	-439.599	-402.512	-505.528	-447.086	-428.697	-475.893	-403.132	-444.084	-453.019	-422.452	-448.051	-475.237	-470.546	-459.505	-446.775	-439.633	-446.563	29.4058
393K-36min	-947.4	-931.2	-1119.8	-934.8	-1011.6	-1024.8	-996.8	-962.2	-915.7	-820.1	-864.8	-1064.3	-1033.3	-965.6	-971.9	-975.1	-865.5	-922	-974.3	-819	-956.01	75.0903		-399.303	-393.714	-458.781	-394.956	-421.452	-426.006	-416.346	-404.409	-388.366	-355.384	-370.806	-439.633	-428.938	-405.582	-407.755	-408.859	-371.047	-390.54	-408.583	-355.005	-402.273	25.9062
393K-42min	-775.9	-790	-915.3	-964	-879.3	-768.3	-912.7	-777.6	-882.5	-886.6	-922.2	-876.4	-776	-749.5	-907.2	-822.6	-825.9	-918.7	-802.6	-801.1	-847.72	63.5595		-340.135	-345	-388.228	-405.03	-375.808	-337.513	-387.332	-340.722	-376.912	-378.327	-390.609	-374.808	-340.17	-331.027	-385.434	-356.247	-357.385	-389.401	-349.347	-348.829	-364.913	21.928
393K-48min	-689.8	-711	-703.8	-736.7	-852.1	-792.2	-703.5	-823.1	-829.7	-763.9	-844.7	-723.7	-750.4	-726.4	-757.3	-735.4	-640.7	-859.6	-813.5	-748.4	-760.295	59.1903		-310.431	-317.745	-315.261	-326.611	-366.424	-345.759	-315.157	-356.419	-358.697	-335.995	-363.871	-322.126	-331.338	-323.058	-333.718	-326.163	-293.491	-369.012	-353.107	-330.648	-334.752	20.4207
393K-54min	-626	-631.4	-766.7	-702	-618.7	-807.9	-638.1	-638.7	-595.3	-654.3	-678.3	-707.4	-768.4	-652.9	-740.3	-673.4	-760.6	-691.2	-665.3	-695.5	-685.62	56.6214		-288.42	-290.283	-336.962	-314.64	-285.901	-351.175	-292.594	-292.801	-277.828	-298.183	-306.463	-316.503	-337.548	-297.7	-327.853	-304.773	-334.857	-310.914	-301.978	-312.397	-308.989	19.5344
393K-60min	-560.3	-609.9	-707	-563.2	-603.2	-687.3	-568	-620.8	-636.6	-537.8	-550.1	-659.3	-595.2	-645.3	-587.9	-693.8	-623.3	-610.4	-635.4	-593.3	-614.405	46.6902		-265.753	-282.865	-316.365	-266.754	-280.554	-309.568	-268.41	-286.626	-292.077	-257.991	-262.234	-299.908	-277.794	-295.078	-275.275	-311.811	-287.488	-283.038	-291.663	-277.138	-284.42	16.1081
393K-66min	-588.4	-467.3	-571.7	-509.3	-481.2	-614.6	-581	-651.8	-559.3	-579.6	-608.5	-561.3	-557.2	-548.9	-507.2	-621.1	-557.6	-529.9	-532	-560.9	-559.44	45.4131		-275.448	-233.668	-269.686	-248.158	-238.464	-284.487	-272.895	-297.321	-265.408	-272.412	-282.382	-266.098	-264.684	-261.82	-247.434	-286.729	-264.822	-255.265	-255.99	-265.96	-265.457	15.6675
393K-72min	-479.8	-431	-433.8	-456.7	-487.3	-529.1	-520.1	-522.6	-489.1	-495.8	-525.7	-539.2	-585.9	-475.6	-613.1	-565.2	-501.8	-476.6	-523.4	-493.9	-507.285	45.1518		-237.981	-221.145	-222.111	-230.011	-240.568	-254.989	-251.884	-252.747	-241.189	-243.501	-253.816	-258.474	-274.585	-236.532	-283.969	-267.444	-245.571	-236.877	-253.023	-242.845	-247.463	15.5774
393K-78min	-410.7	-439.4	-482	-421	-395.7	-403.2	-495.7	-496.4	-455.7	-480.2	-491.2	-514.7	-401.3	-528	-392.2	-491	-452.7	-435.4	-398.5	-503.1	-454.405	43.8816		-214.142	-224.043	-238.74	-217.695	-208.966	-211.554	-243.466	-243.708	-229.666	-238.119	-241.914	-250.022	-210.898	-254.61	-207.759	-241.845	-228.631	-222.663	-209.932	-246.019	-229.22	15.1391
393K-84min	-370.4	-485.4	-482.9	-424.9	-373.9	-452.2	-444	-446.4	-436.8	-410.7	-460.6	-418.3	-391.6	-456.5	-427.8	-334.4	-407.3	-388.3	-367.5	-404.1	-419.2	39.2824		-200.238	-239.913	-239.05	-219.04	-201.445	-228.459	-225.63	-226.458	-223.146	-214.142	-231.357	-216.763	-207.552	-229.942	-220.041	-187.818	-212.968	-206.413	-199.237	-211.864	-217.074	13.5524
433K-0min	-1923.9	-2070.8	-2378.3	-2031.4	-1928.2	-2097.8	-2146.5	-2122.2	-2173.4	-2111.3	-2250.8	-2240.5	-2015.2	-2140.4	-2072.6	-2079.3	-1903.3	-2156.9	-1916.4	-2234.5	-2099.69	122.049		-736.195	-786.876	-892.963	-773.283	-737.679	-796.191	-812.992	-804.609	-822.273	-800.848	-848.976	-845.422	-767.694	-810.888	-787.497	-789.808	-729.088	-816.58	-733.608	-843.352	-796.841	42.107
433K-6min	-883.6	-786.3	-927.9	-855.1	-862.4	-845.2	-1067.3	-843.3	-1034.9	-1145	-1079.9	-965.6	-1038.5	-913.2	-1137.4	-1094	-967.2	-1086.4	-1012	-888.6	-971.69	107.005		-377.292	-343.723	-392.575	-367.459	-369.978	-364.044	-440.668	-363.388	-429.49	-467.475	-445.015	-405.582	-430.732	-387.504	-464.853	-449.88	-406.134	-447.258	-421.59	-379.017	-407.683	36.9166
433K-12min	-717.3	-695.5	-663.5	-719.3	-622.5	-697.4	-745	-715.6	-717.5	-788.8	-675.7	-763.9	-745.7	-620.4	-782.5	-700.5	-826.5	-680.6	-669.9	-742	-714.505	51.596		-319.918	-312.397	-301.357	-320.608	-287.212	-313.053	-329.475	-319.332	-319.987	-344.586	-305.567	-335.995	-329.716	-286.488	-342.412	-314.123	-357.592	-307.257	-303.565	-328.44	-318.954	17.8006
433K-18min	-575.1	-580.5	-597.7	-573.4	-631	-527.2	-597.4	-656.1	-609.1	-608.2	-566.5	-561.7	-561	-477.9	-571.3	-633.5	-677.9	-576.1	-621.9	-635.2	-591.935	44.3282		-270.859	-272.722	-278.656	-270.273	-290.145	-254.334	-278.553	-298.804	-282.589	-282.279	-267.892	-266.236	-265.995	-237.325	-269.548	-291.007	-306.325	-271.204	-287.005	-291.594	-276.668	15.2932
433K-24min	-517.2	-559.7	-452.5	-544.8	-431.6	-603.2	-534.9	-521.2	-567.7	-571.4	-553.1	-606.3	-515	-543.8	-514.5	-525.2	-514.3	-543.4	-521.9	-523.3	-533.25	40.5636		-250.884	-265.546	-228.562	-260.406	-221.352	-280.554	-256.99	-252.264	-268.306	-269.583	-263.269	-281.623	-250.125	-260.061	-249.952	-253.644	-249.883	-259.923	-252.505	-252.988	-256.421	13.9944
433K-30min	-443.8	-428.9	-509.8	-554	-452.1	-502.6	-541.6	-492.9	-463.3	-525.1	-472	-548.3	-574.1	-455.1	-469.6	-479.9	-517.2	-510.7	-500.9	-550.2	-499.605	40.1028		-225.561	-220.42	-248.331	-263.58	-228.424	-245.847	-259.302	-242.5	-232.288	-253.609	-235.29	-261.613	-270.514	-229.459	-234.462	-238.015	-250.884	-248.642	-245.26	-262.269	-244.814	13.8355
433K-36min	-486.8	-457.3	-504.9	-467.7	-454.8	-428.7	-495.8	-439.5	-518.9	-507.4	-482	-463.7	-510	-426.3	-521.7	-423.4	-438.8	-392.4	-517.3	-464.7	-470.105	36.5975		-240.396	-230.218	-246.64	-233.806	-229.356	-220.351	-243.501	-224.077	-251.47	-247.503	-238.74	-232.427	-248.4	-219.523	-252.436	-218.523	-223.836	-207.828	-250.918	-232.772	-234.636	12.6262
433K-42min	-414.5	-468.7	-382.2	-485.3	-478.5	-446.3	-484.2	-398.2	-477.5	-466.8	-393.3	-524.7	-457.3	-431.8	-452.8	-412.3	-422.6	-466.2	-418.3	-450.1	-446.58	35.7512		-215.452	-234.151	-204.309	-239.878	-237.532	-226.423	-239.499	-209.829	-237.187	-233.496	-208.138	-253.471	-230.218	-221.421	-228.666	-214.693	-218.247	-233.289	-216.763	-227.734	-226.52	12.3342
433K-48min	-433.4	-386.1	-402.9	-438.8	-459.8	-387.6	-473.8	-511.7	-477.6	-416	-422.3	-427.9	-412.7	-448.3	-450	-431.2	-409.7	-496.4	-408	-466.8	-438.05	33.8778		-221.973	-205.654	-211.45	-223.836	-231.081	-206.172	-235.911	-248.987	-237.222	-215.97	-218.143	-220.075	-214.832	-227.113	-227.7	-221.214	-213.797	-243.708	-213.21	-233.496	-223.577	11.6878
433K-54min	-441.5	-457.1	-449.3	-450.4	-491.6	-417.4	-393.5	-467.6	-432	-381.4	-351.7	-400	-420.2	-390.2	-476.2	-437.1	-440.7	-401.7	-382	-378	-422.98	36.4377		-224.767	-230.149	-227.458	-227.838	-242.052	-216.453	-208.207	-233.772	-221.49	-204.033	-193.786	-210.45	-217.419	-207.069	-236.739	-223.249	-224.492	-211.036	-204.24	-202.86	-218.378	12.571
433K-60min	-363.6	-408.4	-447.1	-445.2	-384.1	-372.3	-428.3	-404.9	-470.1	-433.2	-393.2	-431.8	-435.2	-393.3	-401	-345.3	-431.1	-390.1	-403.6	-347.9	-406.485	33.0183		-197.892	-213.348	-226.7	-226.044	-204.964	-200.893	-220.213	-212.14	-234.635	-221.904	-208.104	-221.421	-222.594	-208.138	-210.795	-191.578	-221.179	-207.034	-211.692	-192.475	-212.687	11.3913
433K-66min	-357.8	-440.6	-383.9	-475.8	-375.2	-355.8	-430.4	-425	-415	-417.1	-387.7	-330.3	-366.8	-403.1	-383.4	-414.1	-412.1	-372.4	-385.2	-380	-395.585	33.0169		-195.891	-224.457	-204.895	-236.601	-201.894	-195.201	-220.938	-219.075	-215.625	-216.349	-206.207	-186.403	-198.996	-211.519	-204.723	-215.314	-214.624	-200.928	-205.344	-203.55	-208.927	11.3908
433K-72min	-420.4	-425.8	-397.2	-370	-392.4	-447	-413.1	-359.8	-345.5	-351.8	-396.3	-412.7	-430.3	-321.5	-358.1	-400.8	-362.4	-385	-428.8	-372	-389.545	32.7224		-217.488	-219.351	-209.484	-200.1	-207.828	-226.665	-214.969	-196.581	-191.647	-193.821	-209.173	-214.832	-220.903	-183.367	-195.994	-210.726	-197.478	-205.275	-220.386	-200.79	-206.843	11.2892
473K-0min	-2124	-2368.2	-2245.6	-1999.2	-2312	-2326.4	-2095.3	-2296.1	-2135.5	-2488.6	-2350.6	-2328.2	-2491.6	-2478.1	-1964	-2423.7	-2385.4	-2377.7	-2127.1	-2018	-2266.76	163.569		-805.23	-889.479	-847.182	-762.174	-870.09	-875.058	-795.328	-864.604	-809.197	-931.017	-883.407	-875.679	-932.052	-927.394	-750.03	-908.626	-895.413	-892.756	-806.299	-768.66	-854.484	56.4313
473K-6min	-426.9	-375.5	-399	-410.6	-438	-396.6	-422.7	-415.9	-296.4	-428.3	-347.8	-416.3	-456.8	-393.9	-419.2	-370.6	-419	-466.1	-420.9	-373.2	-404.685	37.502		-219.73	-201.997	-210.105	-214.107	-223.56	-209.277	-218.281	-215.935	-174.708	-220.213	-192.441	-216.073	-230.046	-208.345	-217.074	-200.307	-217.005	-233.254	-217.66	-201.204	-212.066	12.9382
473K-12min	-472	-389.2	-420.5	-392.4	-386.5	-348.9	-419.1	-357	-343	-414.9	-401.6	-440.9	-343.1	-366.8	-447.7	-390.8	-375.9	-375.7	-373.9	-381.3	-392.06	34.3318		-235.29	-206.724	-217.522	-207.828	-205.792	-192.82	-217.04	-195.615	-190.785	-215.59	-211.002	-224.56	-190.82	-198.996	-226.906	-207.276	-202.135	-202.066	-201.445	-203.998	-207.711	11.8445
473K-18min	-355.1	-440.7	-370.1	-398.7	-423.5	-336.6	-399.3	-385	-418.4	-444.7	-419.8	-395.3	-316.3	-392.4	-394.2	-328.4	-384.4	-384.3	-414.1	-404	-390.265	34.0215		-194.959	-224.492	-200.135	-210.001	-218.557	-188.577	-210.208	-205.275	-216.798	-225.871	-217.281	-208.828	-181.573	-207.828	-208.449	-185.748	-205.068	-205.033	-215.314	-211.83	-207.091	11.7374
473K-24min	-345.2	-437.4	-361.2	-424.8	-433	-455.4	-354.1	-376.3	-355.6	-381.2	-347.4	-407.3	-395	-366.5	-361.2	-335.7	-430.6	-395.4	-358.1	-369.3	-384.535	34.7514		-191.544	-223.353	-197.064	-219.006	-221.835	-229.563	-194.614	-202.273	-195.132	-203.964	-192.303	-212.968	-208.725	-198.892	-197.064	-188.267	-221.007	-208.863	-195.994	-199.858	-205.115	11.9893

## Sheet: Figure 1d
	Surface potential (mV)																				AVG	SD		Surface charge density (microC/m2)																				AVG	SD
Initial	204.3	184.1	167.6	200.3	173.2	157.4	160.7	193.3	199.4	199.1	173	204.7	164.2	198.1	150.6	184.3	177.1	179.4	187	201	182.94	16.5315		-1.9665	-8.9355	-14.628	-3.3465	-12.696	-18.147	-17.0085	-5.7615	-3.657	-3.7605	-12.765	-1.8285	-15.801	-4.1055	-20.493	-8.8665	-11.3505	-10.557	-7.935	-3.105	-9.3357	5.70336
Charge	-2007.6	-2175.3	-2213.4	-1944.4	-2113.8	-2232.7	-2157.3	-2326.9	-2017.4	-2296.2	-2200.2	-2254.2	-1999.9	-2090.9	-1995.7	-1887.8	-2345.1	-1907.3	-2273	-2232.7	-2133.59	139.852		-765.072	-822.928	-836.073	-743.268	-801.711	-842.731	-816.718	-875.231	-768.453	-864.639	-831.519	-850.149	-762.415	-793.81	-760.966	-723.741	-881.509	-730.469	-856.635	-842.731	-808.539	48.2489
Heat	-290.2	-311.6	-302	-321	-363.5	-326.7	-336.6	-297.8	-274.2	-308.1	-367.1	-349.4	-327.7	-336.5	-321.7	-316.5	-242.5	-308.1	-331.3	-361.2	-319.685	29.6891		-172.569	-179.952	-176.64	-183.195	-197.857	-185.161	-188.577	-175.191	-167.049	-178.744	-199.1	-192.993	-185.506	-188.542	-183.436	-181.642	-156.112	-178.744	-186.748	-197.064	-182.741	10.2427
Charge	-2168.6	-2487.4	-2169.4	-2111.1	-2511.6	-2552.9	-2316.2	-2386.8	-2579	-2466.5	-2204.6	-2423.2	-2398.3	-2324.6	-2159.7	-2264.9	-2167.8	-2279.4	-2189.8	-2423.4	-2329.26	143.323		-820.617	-930.603	-820.893	-800.779	-938.952	-953.2	-871.539	-895.896	-962.205	-923.392	-833.037	-908.454	-899.864	-874.437	-817.546	-853.841	-820.341	-858.843	-827.931	-908.523	-876.045	49.4465
Heat	-798.4	-832.3	-734.3	-829.4	-808.7	-684	-733.3	-802.2	-704.8	-712.3	-785.8	-747.5	-680	-780.8	-704	-661.3	-741.5	-677.2	-735.3	-721	-743.705	51.329		-347.898	-359.593	-325.783	-358.593	-351.452	-308.43	-325.438	-349.209	-315.606	-318.193	-343.551	-330.337	-307.05	-341.826	-315.33	-300.598	-328.267	-306.084	-326.128	-321.195	-329.028	17.7085
Charge	-2346.1	-2789.6	-2482.2	-2258.5	-2427.2	-2639.6	-2443.9	-2416.3	-2313.2	-2323.4	-2247.1	-2356.4	-2198.7	-2381.3	-2775.5	-2349.5	-2403.6	-2413.5	-2544.9	-2609	-2435.97	158.73		-881.854	-1034.86	-928.809	-851.632	-909.834	-983.112	-915.596	-906.073	-870.504	-874.023	-847.699	-885.408	-831.001	-893.999	-1030	-883.027	-901.692	-905.107	-950.44	-972.555	-912.861	54.7619
Heat	-2353.6	-1892.9	-2113	-2195.5	-2067	-2238.4	-2162.9	-2275.5	-2237.6	-2145.2	-2180.1	-2188.3	-2071.3	-1963.5	-2372.2	-2181.5	-2251.3	-2351.4	-2196.9	-2447.2	-2194.27	131.375		-884.442	-725.5	-801.435	-829.897	-785.565	-844.698	-818.65	-857.497	-844.422	-812.544	-824.584	-827.413	-787.048	-749.857	-890.859	-825.067	-849.149	-883.683	-830.38	-916.734	-829.471	45.3243
Charge	-2470.1	-2510	-2496.2	-2736.5	-2417.2	-2588.5	-2631.9	-2530.2	-2445.9	-2309	-2180.3	-2382.7	-2712.9	-2754.1	-2589.1	-2709.6	-2420.6	-2535	-2596.3	-2455.4	-2523.58	144.006		-924.634	-938.4	-933.639	-1016.54	-906.384	-965.482	-980.455	-945.369	-916.285	-869.055	-824.654	-894.481	-1008.4	-1022.61	-965.689	-1007.26	-907.557	-947.025	-968.173	-919.563	-943.083	49.6821
Heat	-2762.2	-2338.3	-2336.6	-2710.7	-2321.2	-2488	-2320.7	-2529.1	-2219.4	-2288.1	-2455.2	-2563.7	-2688.6	-2484.2	-2340.5	-2399.7	-2421.1	-2538.9	-2092.1	-2353.5	-2432.59	163.833		-1025.41	-879.163	-878.577	-1007.64	-873.264	-930.81	-873.091	-944.989	-838.143	-861.844	-919.494	-956.926	-1000.02	-929.499	-879.922	-900.346	-907.729	-948.37	-794.224	-884.407	-911.694	56.5222
Charge	-1986.5	-2177.6	-2460.3	-2381.9	-1815.3	-1835.4	-2260.5	-2247	-2161.2	-2332.1	-2541.2	-2121.6	-2378.5	-2359.8	-2138.5	-2186.5	-2162.1	-2350	-2096.4	-2356.3	-2217.43	185.691		-757.792	-823.722	-921.254	-894.205	-698.728	-705.663	-852.322	-847.665	-818.064	-877.024	-949.164	-804.402	-893.032	-886.581	-810.232	-826.792	-818.374	-883.2	-795.708	-885.374	-837.465	64.0636
Heat	-2612.8	-1837.2	-2176.2	-2317.8	-2206.9	-2238.4	-2632.3	-2242.6	-2395.3	-2217.4	-2275.1	-2474.4	-2294	-2146.7	-1831.5	-2073.1	-2636.7	-2455.4	-2245.1	-1965.3	-2263.71	226		-973.866	-706.284	-823.239	-872.091	-833.83	-844.698	-980.593	-846.147	-898.828	-837.453	-857.359	-926.118	-863.88	-813.061	-704.317	-787.669	-982.111	-919.563	-847.009	-750.479	-853.43	77.97

## Sheet: Figure 2a
	Surface potential (mV)																				AVG	SD		Surface charge density (microC/m2)																				AVG	SD
DI water	-2553.5	-1999	-2258.1	-1890.2	-2320	-2295.2	-2053.6	-2301	-2311.9	-2388.6	-2331.9	-2173.4	-2420.3	-2269.7	-2279.4	-2191.5	-2232	-2174	-2467.8	-2448.9	-2268	156.311		-953.407	-762.105	-851.494	-724.569	-872.85	-864.294	-780.942	-866.295	-870.055	-896.517	-876.955	-822.273	-907.453	-855.496	-858.843	-828.517	-842.49	-822.48	-923.841	-917.32	-854.91	53.9273
0.2M	-1764.4	-1545.8	-1760.7	-1716.9	-1914.1	-1649.1	-1813.5	-2005.2	-1680.3	-1585.8	-1633.3	-1793.7	-1931.2	-1626.4	-1760.8	-1851.3	-2126.5	-1648.1	-1827.3	-1756.8	-1769.56	142.43		-681.168	-605.751	-679.891	-664.78	-732.814	-641.389	-698.107	-764.244	-652.153	-619.551	-635.938	-691.276	-738.714	-633.558	-679.926	-711.149	-806.092	-641.044	-702.868	-678.546	-682.948	49.1384
0.4M	-1271.4	-1402.8	-1248.6	-1096.6	-1255.2	-1223.1	-1344.3	-1109.5	-1410.8	-1365	-1265.4	-1115	-1301.3	-1436.5	-1439.5	-1446	-964.8	-1248.8	-1209.3	-1209.7	-1268.18	127.283		-511.083	-556.416	-503.217	-450.777	-505.494	-494.419	-536.233	-455.227	-559.176	-543.375	-509.013	-457.125	-521.398	-568.042	-569.077	-571.32	-405.306	-503.286	-489.658	-489.796	-509.972	43.9125
0.6M	-1035.3	-846.5	-1211.5	-1044.9	-1094.8	-1008.6	-928.7	-920.7	-837.5	-769.6	-1139.8	-1028.1	-1006.9	-765	-1030.8	-949.5	-887.7	-935.9	-962.4	-1135.9	-977.005	117.604		-429.628	-364.492	-490.417	-432.94	-450.156	-420.417	-392.851	-390.091	-361.387	-337.962	-465.681	-427.144	-419.83	-336.375	-428.076	-400.027	-378.707	-395.336	-404.478	-464.335	-409.517	40.5733
0.8M	-298.7	-476	-329.2	-165.8	-340.1	-242.7	-339.5	-376.3	-116.7	-300.9	-280.7	-414.7	-272.2	-188.5	-414.3	-346.3	-192.8	-418.1	-329.3	-277.2	-306	90.4855		-175.501	-236.67	-186.024	-129.651	-189.784	-156.181	-189.577	-202.273	-112.711	-176.26	-169.291	-215.522	-166.359	-137.482	-215.383	-191.923	-138.966	-216.695	-186.058	-168.084	-178.02	31.2175

## Sheet: Figure 2b
	Surface potential (mV)																				AVG	SD		Surface charge density (microC/m2)																				AVG	SD
0.2M-0min	-1882.6	-2039.2	-2038.4	-1799.1	-1803.2	-1649.9	-1928.7	-1940	-1845.8	-1859	-1730.9	-1913.1	-1937.6	-1829.2	-1875.6	-1762.8	-1723.8	-2085.3	-1808.7	-1752.7	-1860.28	111.007		-721.947	-775.974	-775.698	-693.139	-694.554	-641.665	-737.851	-741.75	-709.251	-713.805	-669.611	-732.469	-740.922	-703.524	-719.532	-680.616	-667.161	-791.879	-696.452	-677.131	-714.247	38.2974
0.2M-6min	-830.6	-797.7	-880.1	-997	-911.9	-805.8	-915.5	-824.7	-888.7	-856.9	-1010.8	-874.1	-911.7	-851.2	-823.2	-929.1	-849.4	-900.8	-908.9	-887.1	-882.76	55.2588		-359.007	-347.656	-376.084	-416.415	-387.055	-350.451	-388.297	-356.971	-379.051	-368.081	-421.176	-374.014	-386.986	-366.114	-356.454	-392.989	-365.493	-383.226	-386.021	-378.499	-377.002	19.0643
0.2M-12min	-745.4	-618.9	-704.4	-700.4	-661	-599.9	-648.4	-737.8	-687.7	-686.9	-708.1	-679.3	-793.9	-655.1	-660.8	-719.3	-717.5	-771.6	-716.4	-691.8	-695.23	46.4562		-329.613	-285.97	-315.468	-314.088	-300.495	-279.415	-296.148	-326.991	-309.707	-309.43	-316.744	-306.808	-346.345	-298.459	-300.426	-320.608	-319.987	-338.652	-319.608	-311.121	-312.304	16.0274
0.2M-18min	-482.6	-618.3	-619.7	-577.5	-543	-526.6	-531.1	-641.2	-585.1	-565.2	-568.6	-602.2	-595.6	-621.9	-594.7	-546.1	-565.2	-649.4	-547	-555	-576.8	41.0304		-238.947	-285.763	-286.246	-271.688	-259.785	-254.127	-255.679	-293.664	-274.31	-267.444	-268.617	-280.209	-277.932	-287.005	-277.621	-260.854	-267.444	-296.493	-261.165	-263.925	-271.446	14.1555
0.2M-24min	-595.3	-481.5	-510.5	-491.8	-505.2	-491.7	-505.8	-499.2	-548	-533.6	-558.3	-477.9	-451.1	-575.4	-494.6	-499.1	-483.2	-559.1	-440.5	-513.4	-510.76	38.9474		-277.828	-238.567	-248.572	-242.121	-246.744	-242.087	-246.951	-244.674	-261.51	-256.542	-265.063	-237.325	-228.079	-270.963	-243.087	-244.639	-239.154	-265.339	-224.422	-249.573	-248.662	13.4368
0.2M-30min	-494.5	-471.5	-409	-438.4	-522	-463.2	-473.8	-492.8	-465.1	-470.8	-526.4	-417.3	-492.3	-429.7	-465.3	-444.8	-489.3	-437.7	-504.9	-507.5	-470.815	32.7068		-243.052	-235.117	-213.555	-223.698	-252.54	-232.254	-235.911	-242.466	-232.909	-234.876	-254.058	-216.418	-242.293	-220.696	-232.978	-225.906	-241.258	-223.457	-246.64	-247.537	-234.881	11.2839
0.2M-36min	-471.7	-442.1	-406	-415.7	-371.3	-454.1	-436.5	-433.6	-433.3	-426.7	-448.7	-498.8	-359.7	-446.4	-399.9	-485.8	-448.6	-462.8	-444.6	-445.6	-436.595	33.2352		-235.186	-224.974	-212.52	-215.867	-200.548	-229.114	-223.042	-222.042	-221.938	-219.661	-227.251	-244.536	-196.547	-226.458	-210.415	-240.051	-227.217	-232.116	-225.837	-226.182	-223.075	11.4661
0.2M-42min	-440	-403.6	-410.4	-381.2	-386.9	-406.6	-420.8	-386.8	-479.5	-382.4	-397	-368.1	-465.2	-371.1	-384.7	-472.2	-407	-384.9	-444.6	-366.6	-407.98	34.0548		-224.25	-211.692	-214.038	-203.964	-205.93	-212.727	-217.626	-205.896	-237.877	-204.378	-209.415	-199.445	-232.944	-200.48	-205.172	-235.359	-212.865	-205.24	-225.837	-198.927	-213.203	11.7489
0.2M-48min	-385.9	-413.7	-363	-383.7	-341.8	-413.9	-401.2	-388.4	-430	-379.9	-361.4	-364	-399.4	-383.3	-441.5	-340.5	-358.2	-430.9	-351	-441.5	-388.66	31.3231		-205.585	-215.177	-197.685	-204.827	-190.371	-215.245	-210.864	-206.448	-220.8	-203.515	-197.133	-198.03	-210.243	-204.688	-224.767	-189.922	-196.029	-221.11	-193.545	-224.767	-206.538	10.8065
0.2M-54min	-346.4	-352.6	-376.6	-332.3	-395.6	-391.6	-398.1	-358.8	-410.9	-301.4	-340.6	-417.9	-366.2	-327.6	-381.2	-372.4	-346.8	-385.1	-369.9	-377.1	-367.455	28.7486		-191.958	-194.097	-202.377	-187.093	-208.932	-207.552	-209.794	-196.236	-214.21	-176.433	-189.957	-216.625	-198.789	-185.472	-203.964	-200.928	-192.096	-205.309	-200.065	-202.549	-199.222	9.91826
0.4M-0min	-1391.7	-1467.1	-1369.8	-1336.8	-1422.8	-1332.4	-1366.3	-1527.9	-1375.5	-1394.9	-1253	-1340.8	-1295.1	-1363	-1395.7	-1197.3	-1374.2	-1180.9	-1454.8	-1371.9	-1360.6	81.4518		-552.587	-578.599	-545.031	-533.646	-563.316	-532.128	-543.823	-599.576	-546.997	-553.691	-504.735	-535.026	-519.259	-542.685	-553.966	-485.518	-546.549	-479.861	-574.356	-545.755	-541.855	28.1009
0.4M-6min	-729.1	-758.4	-696.9	-764.4	-756.9	-670.3	-658.7	-773	-696.2	-711.2	-770.3	-728.6	-738.5	-897.6	-675.6	-672.2	-732.7	-750.6	-766.1	-703.7	-732.55	52.0516		-323.989	-334.098	-312.88	-336.168	-333.58	-303.703	-299.702	-339.135	-312.639	-317.814	-338.203	-323.817	-327.232	-382.122	-305.532	-304.359	-325.231	-331.407	-336.755	-315.226	-325.18	17.9578
0.4M-12min	-555.7	-588.3	-518.1	-570.5	-623.1	-555.1	-505.1	-524.4	-435.1	-476	-520.8	-569.3	-556.3	-557.9	-503.4	-480.3	-562.1	-556	-531.9	-555.5	-537.245	42.0117		-264.166	-275.413	-251.194	-269.272	-287.419	-263.959	-246.709	-253.368	-222.559	-236.67	-252.126	-268.858	-264.373	-264.925	-246.123	-238.153	-266.375	-264.27	-255.955	-264.097	-257.8	14.494
0.4M-18min	-415.5	-419.9	-457.3	-415.4	-432.8	-358.4	-553.3	-507.2	-454.7	-442.2	-453.2	-441.7	-495	-490.4	-428.4	-411.9	-443.7	-445.2	-457.5	-455.2	-448.945	39.898		-215.797	-217.315	-230.218	-215.763	-221.766	-196.098	-263.338	-247.434	-229.321	-225.009	-228.804	-224.837	-243.225	-241.638	-220.248	-214.555	-225.526	-226.044	-230.287	-229.494	-227.336	13.7648
0.4M-24min	-377.3	-409.9	-364.7	-358.6	-374.1	-359.1	-414.4	-340.6	-397.2	-424.3	-348.2	-371.4	-432.3	-390.3	-435.1	-428.8	-393.2	-400.3	-335.8	-446.4	-390.1	32.6434		-202.618	-213.865	-198.272	-196.167	-201.514	-196.339	-215.418	-189.957	-209.484	-218.833	-192.579	-200.583	-221.593	-207.103	-222.559	-220.386	-208.104	-210.553	-188.301	-226.458	-207.034	11.262
0.4M-30min	-304.5	-401.8	-387.2	-336.3	-379.3	-357.2	-394.9	-323.9	-303.3	-381.4	-353.3	-384.6	-360.2	-321.6	-388	-369.1	-364	-356.1	-349.7	-297.9	-355.715	31.0816		-177.502	-211.071	-206.034	-188.473	-203.308	-195.684	-208.69	-184.195	-177.088	-204.033	-194.338	-205.137	-196.719	-183.402	-206.31	-199.79	-198.03	-195.304	-193.096	-175.225	-195.172	10.7232
0.4M-36min	-290.4	-347.4	-356.1	-381.2	-347.1	-340.1	-325.6	-390.6	-363.9	-295.4	-338	-266.7	-334.7	-327.3	-344.8	-327.5	-312.7	-360.6	-312	-318.2	-334.015	29.4178		-172.638	-192.303	-195.304	-203.964	-192.2	-189.784	-184.782	-207.207	-197.995	-174.363	-189.06	-164.461	-187.922	-185.368	-191.406	-185.437	-180.332	-196.857	-180.09	-182.229	-187.685	10.1491
0.4M-42min	-314.1	-294.1	-253.8	-302.4	-294.5	-351.9	-330	-348.1	-334.3	-294.6	-274	-316.4	-288	-335.6	-360.2	-307.2	-301.7	-301	-371.8	-296.9	-313.53	29.2033		-180.814	-173.915	-160.011	-176.778	-174.052	-193.855	-186.3	-192.544	-187.783	-174.087	-166.98	-181.608	-171.81	-188.232	-196.719	-178.434	-176.536	-176.295	-200.721	-174.88	-180.618	10.0751
0.4M-48min	-376.6	-323.9	-298.1	-298.8	-283	-297.2	-289.1	-306.2	-316.7	-272.6	-330.4	-265.4	-292	-270	-256.6	-323.8	-269	-267.8	-291.9	-303	-296.605	27.663		-202.377	-184.195	-175.294	-175.536	-170.085	-174.984	-172.189	-178.089	-181.712	-166.497	-186.438	-164.013	-173.19	-165.6	-160.977	-184.161	-165.255	-164.841	-173.155	-176.985	-174.779	9.54373
0.4M-54min	-293.2	-278.5	-258.5	-260.4	-257.3	-253.7	-269.4	-268.2	-309.9	-247.1	-329.4	-227.5	-273.8	-311	-299.6	-269.5	-300.4	-341.1	-294.1	-301.2	-282.19	28.1514		-173.604	-168.532	-161.632	-162.288	-161.218	-159.976	-165.393	-164.979	-179.365	-157.7	-186.093	-150.938	-166.911	-179.745	-175.812	-165.427	-176.088	-190.13	-173.915	-176.364	-169.806	9.71224
0.6M-0min	-1058.2	-998.4	-952.2	-987.4	-999.6	-921.8	-983.9	-919.1	-1045.7	-1096.9	-880.1	-986.8	-1051.9	-1068.5	-987.9	-927.5	-892.6	-908.6	-991	-1106.9	-988.25	65.6528		-437.529	-416.898	-400.959	-413.103	-417.312	-390.471	-411.896	-389.539	-433.216	-450.88	-376.084	-412.896	-435.356	-441.082	-413.276	-392.437	-380.397	-385.917	-414.345	-454.33	-413.396	22.6502
0.6M-6min	-554.9	-533.8	-532.2	-503.5	-553.7	-665.8	-564.7	-622.4	-557.8	-563.9	-554.8	-490.6	-569.5	-533.6	-605	-546.6	-569	-601.7	-497.2	-577.5	-559.91	41.0803		-263.89	-256.611	-256.059	-246.157	-263.476	-302.151	-267.272	-287.178	-264.891	-266.995	-263.856	-241.707	-268.927	-256.542	-281.175	-261.027	-268.755	-280.036	-243.984	-271.688	-265.619	14.1727
0.6M-12min	-422.5	-405.5	-425	-446.6	-448.4	-469.3	-375.4	-555.6	-462	-411.4	-426.8	-447.7	-458	-459.5	-460.9	-433.3	-460.5	-504.6	-460.2	-453.4	-449.33	36.3264		-218.212	-212.347	-219.075	-226.527	-227.148	-234.358	-201.963	-264.132	-231.84	-214.383	-219.696	-226.906	-230.46	-230.977	-231.46	-221.938	-231.322	-246.537	-231.219	-228.873	-227.469	12.5326
0.6M-18min	-377.7	-385.4	-440.6	-428.5	-426.6	-405.3	-443.3	-446.8	-390.9	-450.6	-382.9	-349.7	-396.3	-429.8	-338.8	-406.8	-437.4	-421.6	-378.6	-341.8	-403.97	34.2974		-202.756	-205.413	-224.457	-220.282	-219.627	-212.278	-225.388	-226.596	-207.31	-227.907	-204.55	-193.096	-209.173	-220.731	-189.336	-212.796	-223.353	-217.902	-203.067	-190.371	-211.82	11.8326
0.6M-24min	-379.9	-360.1	-363.9	-377.9	-357	-375	-407.4	-374.9	-356.9	-393.2	-353.1	-303.6	-350	-454.6	-388.3	-431.4	-380	-353.4	-376.6	-326	-373.16	32.5071		-203.515	-196.684	-197.995	-202.825	-195.615	-201.825	-213.003	-201.79	-195.58	-208.104	-194.269	-177.192	-193.2	-229.287	-206.413	-221.283	-203.55	-194.373	-202.377	-184.92	-201.19	11.215
0.6M-30min	-344.2	-348.3	-373.1	-395.8	-358.2	-305.5	-397.8	-341.5	-319.3	-413.6	-347.5	-398.5	-304.3	-394.9	-341	-370.1	-340.5	-340.4	-338.3	-324.4	-354.86	31.2331		-191.199	-192.613	-201.169	-209.001	-196.029	-177.847	-209.691	-190.267	-182.608	-215.142	-192.337	-209.932	-177.433	-208.69	-190.095	-200.135	-189.922	-189.888	-189.163	-184.368	-194.877	10.7754
0.6M-36min	-283.8	-327.8	-379.1	-299.4	-295.4	-341.4	-332.1	-353.7	-310.2	-347.8	-326.6	-295.3	-340.2	-352.6	-322.9	-299.9	-362.9	-326.6	-379.4	-392.2	-333.465	30.032		-170.361	-185.541	-203.239	-175.743	-174.363	-190.233	-187.024	-194.476	-179.469	-192.441	-185.127	-174.328	-189.819	-194.097	-183.85	-175.915	-197.65	-185.127	-203.343	-207.759	-187.495	10.3611
0.6M-42min	-335.7	-319	-331.5	-287.5	-330.8	-287.8	-311.4	-326.4	-325.4	-291.1	-367.3	-344.1	-307.9	-345.6	-370.1	-368.3	-330.4	-252.6	-359.5	-330.1	-326.125	29.6601		-188.267	-182.505	-186.817	-171.637	-186.576	-171.741	-179.883	-185.058	-184.713	-172.88	-199.168	-191.165	-178.675	-191.682	-200.135	-199.513	-186.438	-159.597	-196.477	-186.334	-184.963	10.2327
0.6M-48min	-334.9	-317.9	-325	-320.8	-274.8	-354	-309.5	-369.9	-310	-317	-296.9	-240.5	-296.4	-336.3	-326.7	-317.8	-308.5	-327.6	-370.8	-334.7	-319.5	29.0416		-187.99	-182.125	-184.575	-183.126	-167.256	-194.58	-179.227	-200.065	-179.4	-181.815	-174.88	-155.422	-174.708	-188.473	-185.161	-182.091	-178.882	-185.472	-200.376	-187.922	-182.678	10.0194
0.6M-54min	-328.8	-331.4	-363.8	-352.6	-334.5	-322.2	-344.4	-319.5	-287.2	-317.8	-300.5	-312.4	-248.6	-350.7	-324	-296.2	-311.8	-268.3	-337.9	-268.1	-316.035	29.6484		-185.886	-186.783	-197.961	-194.097	-187.852	-183.609	-191.268	-182.677	-171.534	-182.091	-176.122	-180.228	-158.217	-193.441	-184.23	-174.639	-180.021	-165.013	-189.025	-164.945	-181.482	10.2287
0.8M-0min	-263.3	-310.1	-317.2	-331.7	-323	-301	-302.6	-280	-327.4	-336.3	-312.8	-324.6	-373.2	-377.9	-326.4	-305	-363.5	-297.6	-296.9	-327.6	-319.905	27.8905		-163.288	-179.434	-181.884	-186.887	-183.885	-176.295	-176.847	-169.05	-185.403	-188.473	-180.366	-184.437	-201.204	-202.825	-185.058	-177.675	-197.857	-175.122	-174.88	-185.472	-182.817	9.62224
0.8M-6min	-258.9	-319.5	-275.6	-280	-319.7	-290.7	-252.7	-260.6	-284.7	-332.5	-327.2	-287.5	-274.7	-286.9	-287.8	-311.4	-309.1	-282.8	-351.3	-337.7	-296.565	27.2044		-161.77	-182.677	-167.532	-169.05	-182.746	-172.741	-159.631	-162.357	-170.671	-187.162	-185.334	-171.637	-167.221	-171.43	-171.741	-179.883	-179.089	-170.016	-193.648	-188.957	-174.765	9.38553
0.8M-12min	-269	-290.8	-269.1	-312.8	-239.8	-310.2	-293.4	-343.2	-274	-291.9	-278.7	-333.6	-254.7	-288.2	-349.2	-303.5	-286.6	-289.6	-290.9	-306.8	-293.8	26.8315		-165.255	-172.776	-165.29	-180.366	-155.181	-179.469	-173.673	-190.854	-166.98	-173.155	-168.601	-187.542	-160.321	-171.879	-192.924	-177.157	-171.327	-172.362	-172.81	-178.296	-173.811	9.25688
0.8M-18min	-265.6	-301.4	-317.3	-254.1	-323.3	-325.6	-283.8	-280.5	-262.9	-341.6	-290	-294.1	-231.9	-310	-311.7	-282	-261.1	-311.2	-315.7	-313.5	-293.865	27.5565		-164.082	-176.433	-181.918	-160.114	-183.988	-184.782	-170.361	-169.222	-163.15	-190.302	-172.5	-173.915	-152.455	-179.4	-179.987	-169.74	-162.529	-179.814	-181.367	-180.607	-173.833	9.50701

## Sheet: Figure 2c
	Surface potential (mV)																				AVG	SD		Surface charge density (microC/m2)
initial	159.6	161.1	165.7	165.8	171.5	166.3	164.3	155.2	201.1	174.5	225.2	125.2	176.7	151.1	140.3	196.1	202.9	177.3	199.3	167.7	172.345	22.7897		-17.388	-16.8705	-15.2835	-15.249	-13.2825	-15.0765	-15.7665	-18.906	-3.0705	-12.2475	5.244	-29.256	-11.4885	-20.3205	-24.0465	-4.7955	-2.4495	-11.2815	-3.6915	-14.5935	-12.991	7.86245
charge	-1148.7	-1161.6	-1187.1	-1277.1	-1155.7	-1130.3	-956.4	-1241.1	-1285.7	-1234.7	-1255.4	-1062.7	-1230.2	-1230.7	-1143.8	-1178.7	-1155.1	-1228.8	-1110.3	-1228	-1180.11	76.7342		-468.751	-473.202	-481.999	-513.049	-471.166	-462.403	-402.408	-500.629	-516.016	-498.421	-505.563	-439.082	-496.869	-497.041	-467.061	-479.101	-470.959	-496.386	-455.503	-496.11	-479.586	26.4733
heat	-434.2	-474.4	-447.6	-470.5	-514.1	-426.5	-461	-474.8	-443.1	-498.2	-400.3	-469.9	-462.4	-500.1	-427.9	-381	-462	-502.8	-467.4	-393.7	-455.595	35.7746		-222.249	-236.118	-226.872	-234.772	-249.814	-219.592	-231.495	-236.256	-225.319	-244.329	-210.553	-234.565	-231.978	-244.984	-220.075	-203.895	-231.84	-245.916	-233.703	-208.276	-229.63	12.3422
charge	-1528.4	-1449.5	-1469.8	-1561.3	-1341	-1429.5	-1528.6	-1307.9	-1251.7	-1380.9	-1457.8	-1327.2	-1487.2	-1507.7	-1561.5	-1415.1	-1542.9	-1569.7	-1511.8	-1553.4	-1459.14	92.4653		-599.748	-572.527	-579.531	-611.098	-535.095	-565.627	-599.817	-523.675	-504.286	-548.861	-575.391	-530.334	-585.534	-592.606	-611.167	-560.659	-604.75	-613.996	-594.021	-608.373	-575.855	31.9005
heat	-534.2	-496.9	-547.2	-567.6	-484.1	-415.9	-476.7	-545.8	-545.1	-568	-442.2	-504.8	-535.9	-479.9	-523	-536.6	-503.8	-493	-500.2	-560.2	-513.055	39.878		-256.749	-243.88	-261.234	-268.272	-239.464	-215.935	-236.911	-260.751	-260.51	-268.41	-225.009	-246.606	-257.335	-238.015	-252.885	-257.577	-246.261	-242.535	-245.019	-265.719	-249.454	13.7579
charge	-1398.2	-1442	-1517	-1650	-1349.8	-1378.9	-1475.7	-1466.2	-1454.8	-1528.3	-1680.4	-1635.4	-1372.1	-1468.6	-1646.7	-1504.1	-1525.8	-1489.4	-1562	-1446.9	-1499.62	93.6793		-554.829	-569.94	-595.815	-641.7	-538.131	-548.17	-581.567	-578.289	-574.356	-599.713	-652.188	-636.663	-545.824	-579.117	-640.561	-591.364	-598.851	-586.293	-611.34	-571.63	-589.817	32.3194
heat	-865	-997.8	-856.5	-966.1	-907.9	-807.3	-871.8	-837.9	-1020.2	-899.4	-897.7	-809.8	-943.7	-841.3	-999	-932.4	-947.8	-872.5	-881.6	-934.5	-904.51	60.5465		-370.875	-416.691	-367.942	-405.754	-385.675	-350.968	-373.221	-361.526	-424.419	-382.743	-382.156	-351.831	-398.026	-362.698	-417.105	-394.128	-399.441	-373.462	-376.602	-394.852	-384.506	20.8885
charge	-1682.7	-1577.5	-1490.6	-1406.3	-1488.2	-1405.5	-1579.7	-1574.6	-1587.9	-1471.7	-1349.6	-1406.9	-1602.5	-1398.5	-1554.9	-1642.4	-1666.1	-1511.4	-1567.5	-1492.4	-1522.85	93.5551		-652.981	-616.688	-586.707	-557.623	-585.879	-557.347	-617.447	-615.687	-620.275	-580.187	-538.062	-557.831	-625.312	-554.933	-608.89	-639.078	-647.254	-593.883	-613.237	-587.328	-597.832	32.2765
heat	-1432.4	-1153.4	-1371.4	-1171.4	-1404.6	-1205.1	-1297.4	-1334.1	-1302.8	-1254.7	-1254.5	-1207.6	-1274.4	-1222.7	-1195.1	-1233.3	-1287.4	-1452.6	-1369.2	-1283.7	-1285.39	83.8917		-566.628	-470.373	-545.583	-476.583	-557.037	-488.209	-520.053	-532.714	-521.916	-505.321	-505.252	-489.072	-512.118	-494.281	-484.759	-497.938	-516.603	-573.597	-544.824	-515.327	-515.91	28.9426
charge	-1645.2	-1510.5	-1526.3	-1741.8	-1473	-1600.7	-1471.6	-1580.1	-1474.8	-1575.5	-1441.7	-1558.1	-1591.7	-1577.8	-1438.7	-1538	-1601.4	-1627.6	-1688.5	-1488.5	-1557.58	79.7333		-640.044	-593.572	-599.023	-673.371	-580.635	-624.692	-580.152	-617.584	-581.256	-615.997	-569.837	-609.994	-621.587	-616.791	-568.801	-603.06	-624.933	-633.972	-654.982	-585.982	-609.813	27.508
heat	-1560.1	-1521.7	-1448.2	-1454.9	-1360.2	-1479	-1563.3	-1571.6	-1619.5	-1424.8	-1552	-1461.4	-1428.8	-1451.6	-1424.8	-1472.7	-1425.1	-1576.5	-1474.8	-1296	-1478.35	77.5239		-610.684	-597.437	-572.079	-574.39	-541.719	-582.705	-611.788	-614.652	-631.177	-564.006	-607.89	-576.633	-565.386	-573.252	-564.006	-580.531	-564.109	-616.342	-581.256	-519.57	-582.481	26.7457

## Sheet: Figure 2d
	Surface potential (mV)																				AVG	SD		Surface charge density (microC/m2)																				AVG	SD
PH11-0min	-1426.8	-1497.5	-1494.1	-1450.9	-1330.9	-1348.6	-1403.3	-1397.6	-1482.9	-1574.3	-1342.1	-1343.1	-1509	-1336.3	-1435.3	-1619.6	-1487.1	-1384.2	-1341	-1502.4	-1435.35	82.2088		-564.696	-589.087	-587.914	-573.01	-531.611	-537.717	-556.588	-554.622	-584.05	-615.583	-535.474	-535.819	-593.055	-533.473	-567.628	-631.212	-585.499	-549.999	-535.095	-590.778	-567.646	28.362
PH11-6min	-941.6	-958	-922.7	-893	-924.4	-1009.5	-1061	-973	-995.3	-864.1	-1040.6	-1052.3	-1002.2	-964	-981.8	-934.3	-948.7	-824.9	-1007.3	-1029.2	-966.395	60.5348		-397.302	-402.96	-390.781	-380.535	-391.368	-420.727	-438.495	-408.135	-415.828	-370.564	-431.457	-435.493	-418.209	-405.03	-411.171	-394.783	-399.751	-357.041	-419.968	-427.524	-405.856	20.8845
PH11-12min	-919.5	-748.2	-820.7	-870.1	-818.1	-881	-782.7	-822.4	-968.2	-808.2	-863.4	-800.5	-795.2	-902.3	-819.3	-918.9	-885.6	-817.9	-840.1	-834.8	-845.855	52.8134		-389.677	-330.579	-355.591	-372.634	-354.694	-376.395	-342.481	-356.178	-406.479	-351.279	-370.323	-348.622	-346.794	-383.743	-355.108	-389.471	-377.982	-354.625	-362.284	-360.456	-364.27	18.2206
PH11-18min	-706.5	-779.6	-762.2	-761.7	-777.6	-790.6	-755.3	-756.4	-693.4	-748.3	-700.2	-787.5	-768.4	-632.3	-800.2	-881.4	-772.4	-813.1	-717.1	-796.6	-760.04	51.1494		-316.192	-341.412	-335.409	-335.236	-340.722	-345.207	-333.028	-333.408	-311.673	-330.613	-314.019	-344.137	-337.548	-290.593	-348.519	-376.533	-338.928	-352.969	-319.849	-347.277	-334.664	17.6465
PH11-24min	-728.6	-734.8	-704.1	-799.6	-716	-621.2	-805.2	-748.5	-712.1	-694	-767.6	-707	-746.5	-763.1	-752.1	-619.2	-783.4	-724.2	-800.9	-731.8	-732.995	49.4968		-323.817	-325.956	-315.364	-348.312	-319.47	-286.764	-350.244	-330.682	-318.124	-311.88	-337.272	-316.365	-329.992	-335.719	-331.924	-286.074	-342.723	-322.299	-348.76	-324.921	-325.333	17.0764
PH11-30min	-649.7	-720.1	-742.7	-719.3	-827.5	-654.2	-758.2	-675.5	-701.7	-659.8	-734.5	-627.2	-667.6	-699.6	-719	-676.6	-732.1	-625.2	-752	-715.1	-702.88	48.4409		-296.596	-320.885	-328.681	-320.608	-357.938	-298.149	-334.029	-305.498	-314.536	-300.081	-325.852	-288.834	-302.772	-313.812	-320.505	-305.877	-325.024	-288.144	-331.89	-319.159	-314.944	16.7121
PH11-36min	-670.1	-626.1	-694	-630.5	-660.8	-698.7	-665.5	-625.9	-659.5	-595.2	-739.3	-715.4	-542.9	-705.9	-708.4	-660.1	-632.4	-675.6	-625.5	-620.2	-657.6	45.4708		-303.635	-288.454	-311.88	-289.972	-300.426	-313.501	-302.047	-288.385	-299.977	-277.794	-327.508	-319.263	-259.75	-315.985	-316.848	-300.184	-290.628	-305.532	-288.248	-286.419	-299.322	15.6874
PH11-42min	-566.3	-710.1	-666.1	-659.1	-696.4	-629.3	-563	-590.1	-635.8	-685	-605.7	-615.2	-693.9	-579.8	-621.5	-653.6	-699.8	-618.8	-682.4	-662.6	-641.725	44.8728		-267.823	-317.434	-302.255	-299.839	-312.708	-289.558	-266.685	-276.034	-291.801	-308.775	-281.416	-284.694	-311.845	-272.481	-286.867	-297.942	-313.881	-285.936	-307.878	-301.047	-293.845	15.4811
PH11-48min	-621.9	-626.4	-574	-585.3	-655.4	-613.7	-619	-595.4	-595.1	-594.7	-579.1	-667.5	-632.4	-578	-534.6	-648	-538.1	-705.6	-671.1	-575.4	-610.535	43.1806		-287.005	-288.558	-270.48	-274.378	-298.563	-284.176	-286.005	-277.863	-277.76	-277.621	-272.239	-302.737	-290.628	-271.86	-256.887	-296.01	-258.094	-315.882	-303.979	-270.963	-283.085	14.8973
PH11-54min	-646.8	-639.7	-691.1	-571.9	-573	-618.8	-568.9	-614.9	-611.1	-548.2	-614.7	-529.5	-636.2	-604.7	-562.9	-558.2	-622.5	-601.3	-674	-556.8	-602.26	42.0261		-295.596	-293.147	-310.88	-269.755	-270.135	-285.936	-268.72	-284.59	-283.279	-261.579	-284.522	-255.127	-291.939	-281.072	-266.65	-265.029	-287.212	-279.898	-304.98	-264.546	-280.23	14.499
PH11-60min	-546.1	-592	-597.5	-570.8	-619.2	-654.8	-623.6	-634.8	-577.8	-602.8	-631.8	-606	-640.5	-521.5	-584.4	-479.1	-591.6	-573.1	-572.9	-578.5	-589.94	40.7094		-260.854	-276.69	-278.587	-269.376	-286.074	-298.356	-287.592	-291.456	-271.791	-280.416	-290.421	-281.52	-293.422	-252.367	-274.068	-237.739	-276.552	-270.169	-270.1	-272.032	-275.979	14.0447
PH3-0min	1265.6	1327.1	1327	1424	1356.5	1445	1423.9	1295.8	1219	1317.9	1275.4	1330.5	1406.6	1243.5	1269.5	1317.8	1284.5	1382	1376.4	1408.6	1334.83	64.0941		364.182	385.399	385.365	418.83	395.542	426.075	418.796	374.601	348.105	382.226	367.563	386.572	412.827	356.557	365.527	382.191	370.702	404.34	402.408	413.517	388.066	22.1125
PH3-6min	1256.2	1250.2	1374.4	1304.1	1301.9	1287	1414	1395	1259.6	1196	1311	1267.9	1343	1320.9	1440.2	1296.9	1277.4	1354.9	1296.4	1372.5	1315.98	59.7433		360.939	358.869	401.718	377.464	376.706	371.565	415.38	408.825	362.112	340.17	379.845	364.976	390.885	383.26	424.419	374.981	368.253	394.99	374.808	401.062	381.561	20.6114
PH3-12min	1367.7	1279	1255.3	1333.6	1381.2	1313.8	1293.5	1287.2	1260.5	1257.9	1200.8	1232	1370.2	1334.4	1160.9	1281.1	1298.8	1205.8	1311	1170.3	1279.75	61.7952		399.406	368.805	360.628	387.642	404.064	380.811	373.807	371.634	362.422	361.526	341.826	352.59	400.269	387.918	328.06	369.529	375.636	343.551	379.845	331.303	369.064	21.3193
PH3-18min	1292.8	1317.6	1323.4	1281.7	1285.9	1421.8	1233.7	1232.5	1299	1338.5	1218.1	1252	1270.3	1296.3	1218.5	1227.4	1283.6	1270.1	1200.9	1110.8	1268.74	61.5535		373.566	382.122	384.123	369.736	371.185	418.071	353.176	352.762	375.705	389.332	347.794	359.49	365.803	374.773	347.932	351.003	370.392	365.734	341.861	310.776	365.267	21.2359
PH3-24min	1285.7	1083.5	1227.5	1281.5	1245.4	1330.3	1180.4	1238.3	1264.3	1214.3	1284.3	1347.3	1241.8	1314	1333.2	1165.4	1233.6	1260.1	1281.2	1267.3	1253.97	60.6792		371.116	301.357	351.037	369.667	357.213	386.503	334.788	354.763	363.733	346.483	370.633	392.368	355.971	380.88	387.504	329.613	353.142	362.284	369.564	364.768	360.17	20.9343
PH3-30min	1320.1	1130.8	1318.5	1356.1	1330.6	1226.9	1216.6	1282.9	1289.4	1262.2	1143.5	1234.3	1250.4	1288.2	1314.9	1313	1214.1	1291.6	1223.6	1329.2	1266.84	59.8098		382.984	317.676	382.432	395.404	386.607	350.831	347.277	370.151	372.393	363.009	322.057	353.383	358.938	371.979	381.19	380.535	346.414	373.152	349.692	386.124	364.612	20.6344
PH3-36min	1264.1	1303.4	1225.7	1211.5	1315.1	1209.9	1349.7	1245.5	1214.1	1211.7	1277.9	1194	1171.2	1315.7	1252	1273	1239.2	1148.9	1378.2	1331.4	1256.61	59.6589		363.664	377.223	350.416	345.517	381.259	344.966	393.196	357.247	346.414	345.587	368.425	339.48	331.614	381.466	359.49	366.735	355.074	323.921	403.029	386.883	361.08	20.5823
PH3-42min	1211.7	1157.5	1306.5	1296.2	1246.6	1271.3	1252.9	1245.6	1221.4	1255.7	1183.8	1261.2	1225.5	1115	1203.9	1288.4	1321.3	1333.7	1319	1113.3	1241.53	62.3406		345.587	326.887	378.292	374.739	357.627	366.148	359.8	357.282	348.933	360.767	335.961	362.664	350.347	312.225	342.896	372.048	383.398	387.676	382.605	311.638	355.876	21.5075
PH3-48min	1258.6	1297.5	1117.1	1277.1	1190.8	1207.4	1275.6	1347.6	1251.9	1191.2	1221	1229.6	1376.8	1246.4	1211.5	1272.2	1173.4	1338.5	1255.8	1222	1248.1	60.6042		361.767	375.187	312.949	368.149	338.376	344.103	367.632	392.472	359.456	338.514	348.795	351.762	402.546	357.558	345.517	366.459	332.373	389.332	360.801	349.14	358.144	20.9084
PH3-54min	1286.4	1331.5	1187.5	1215.9	1237	1222.7	1156	1295.9	1160.6	1315.1	1297	1178.8	1299.2	1359.9	1247	1243	1277.6	1181	1337.7	1225.5	1252.76	60.2579		371.358	386.917	337.237	347.036	354.315	349.382	326.37	374.635	327.957	381.259	375.015	334.236	375.774	396.716	357.765	356.385	368.322	334.995	389.056	350.347	359.754	20.789
PH3-60min	1349.5	1253.7	1257.7	1329	1245.8	1237.7	1265	1210.6	1067.2	1234	1320.2	1291	1162.8	1283.3	1197.3	1304.9	1243.3	1263.9	1253.7	1246.8	1250.87	60.4948		393.127	360.077	361.457	386.055	357.351	354.556	363.975	345.207	295.734	353.28	383.019	372.945	328.716	370.288	340.618	377.74	356.488	363.596	360.077	357.696	359.1	20.8707

## Sheet: Figure 2e
	Surface potential (mV)																				AVG	SD		Surface charge density (microC/m2)																				AVG	SD
initial	212.2	193.5	188.2	218.1	177.1	218.5	196.4	198.3	182.3	210.3	225.2	244.9	250.9	217.6	175.9	237.2	175.2	199.2	193.5	212.5	206.35	21.7759		0.759	-5.6925	-7.521	2.7945	-11.3505	2.9325	-4.692	-4.0365	-9.5565	0.1035	5.244	12.0405	14.1105	2.622	-11.7645	9.384	-12.006	-3.726	-5.6925	0.8625	-1.25925	7.5127
charge	-1170.6	-1194.3	-1120	-1151.1	-1337	-1299.1	-1348.6	-1187.4	-1147	-1188	-1229.2	-1188.2	-1314.6	-1293.8	-1323.8	-1141.6	-1207.5	-1357.7	-1276.8	-1371	-1242.37	80.4055		-476.307	-484.483	-458.85	-469.579	-533.715	-520.639	-537.717	-482.103	-468.165	-482.31	-496.524	-482.379	-525.987	-518.811	-529.161	-466.302	-489.037	-540.856	-512.946	-545.445	-501.066	27.7399
heat	-472.1	-463.7	-522.4	-503.4	-416.4	-481.7	-434.5	-476.6	-511.6	-523.4	-503.7	-422.9	-480.5	-509.9	-505.7	-510.5	-551.3	-439.1	-409.1	-515.9	-482.72	39.317		-235.325	-232.427	-252.678	-246.123	-216.108	-238.636	-222.352	-236.877	-248.952	-253.023	-246.226	-218.35	-238.222	-248.365	-246.916	-248.572	-262.648	-223.939	-213.589	-250.435	-238.988	13.5643
charge	-1412.7	-1415.6	-1270.6	-1563.9	-1263.4	-1445.4	-1264	-1372.5	-1396.3	-1280.9	-1463	-1268.3	-1414.5	-1226.4	-1476.1	-1324	-1359.7	-1457.5	-1433.1	-1559	-1383.34	96.7396		-559.832	-560.832	-510.807	-611.995	-508.323	-571.113	-508.53	-545.962	-554.173	-514.361	-577.185	-510.013	-560.452	-495.558	-581.704	-529.23	-541.546	-575.287	-566.869	-610.305	-549.704	33.3752
heat	-682	-698.5	-571.6	-622.1	-570.4	-621.4	-658.5	-702.6	-593.3	-637.1	-653.9	-660.1	-640.7	-658	-501	-595.8	-619.4	-630.6	-596.4	-656.1	-628.475	46.9246		-307.74	-313.432	-269.652	-287.075	-269.238	-286.833	-299.632	-314.847	-277.138	-292.25	-298.045	-300.184	-293.491	-299.46	-245.295	-278.001	-286.143	-290.007	-278.208	-298.804	-289.274	16.189
charge	-1415.4	-1496.6	-1512.2	-1708.1	-1566	-1481.5	-1688.3	-1797.1	-1660	-1539	-1523.6	-1581.9	-1481.7	-1487.9	-1473.5	-1431.2	-1604.2	-1428.2	-1587.5	-1513.7	-1548.88	98.8486		-560.763	-588.777	-594.159	-661.744	-612.72	-583.567	-654.913	-692.449	-645.15	-603.405	-598.092	-618.206	-583.636	-585.775	-580.808	-566.214	-625.899	-565.179	-620.137	-594.676	-606.814	34.1028
heat	-792	-825.5	-701.5	-820.9	-747	-665.1	-718.4	-636.8	-700.9	-829.6	-729.5	-722	-684.1	-791.9	-793.3	-737.4	-779.9	-779.2	-763.4	-717.4	-746.79	53.2632		-345.69	-357.247	-314.467	-355.661	-330.165	-301.909	-320.298	-292.146	-314.26	-358.662	-324.127	-321.54	-308.464	-345.655	-346.138	-326.853	-341.515	-341.274	-335.823	-319.953	-330.093	18.3758
charge	-1757.6	-1886.9	-1889.8	-1773.5	-1754.1	-2005.8	-1830.4	-1939.2	-2060.2	-1776.3	-1664.2	-1960.4	-1846.2	-1818.7	-1953.1	-1796.7	-1809.7	-1784.6	-2151.5	-1884.9	-1867.19	114.466		-678.822	-723.43	-724.431	-684.307	-677.614	-764.451	-703.938	-741.474	-783.219	-685.273	-646.599	-748.788	-709.389	-699.901	-746.269	-692.311	-696.796	-688.137	-814.717	-722.74	-716.631	39.4907
heat	-1256.1	-1230.5	-1307.8	-1437.1	-1310.9	-1402	-1294.5	-1195.7	-1152.4	-1451.5	-1399.1	-1302	-1229.9	-1208.5	-1318.7	-1315.4	-1410	-1282.5	-1353.6	-1185.3	-1302.17	84.8006		-505.804	-496.972	-523.641	-568.249	-524.711	-556.14	-519.053	-484.966	-470.028	-573.217	-555.139	-521.64	-496.765	-489.382	-527.401	-526.263	-558.9	-514.912	-539.442	-481.378	-521.7	29.2562
charge	-2202.9	-2393.3	-2079	-2185.5	-2182.6	-2488.1	-2148.1	-2430.3	-2095	-2294.4	-2147.8	-2128.1	-2208.4	-2227.9	-2118.5	-2569.1	-2341.8	-2099.7	-2168.1	-2231.6	-2237.01	135.574		-832.45	-898.139	-789.705	-826.447	-825.447	-930.844	-813.544	-910.904	-795.225	-864.018	-813.441	-806.644	-834.348	-841.075	-803.332	-958.789	-880.371	-796.846	-820.444	-842.352	-844.218	46.773
heat	-2061.3	-2064.3	-2171.2	-2445.7	-2206.7	-2358	-2354.5	-2391.8	-2182.4	-1990.4	-2166.9	-2196	-2097.3	-2297.5	-2039.4	-2227.5	-2197.8	-1944.4	-2200.1	-2298.3	-2194.58	132.454		-783.599	-784.634	-821.514	-916.216	-833.761	-885.96	-884.752	-897.621	-825.378	-759.138	-820.03	-830.07	-796.019	-865.087	-776.043	-840.937	-830.691	-743.268	-831.484	-865.364	-829.578	45.6967
charge	-2520.3	-2609.1	-2190.4	-2572.5	-2511.4	-2498.8	-2437.5	-2729.2	-2663.1	-2450.9	-2735.7	-2646.2	-2363.4	-2690.1	-2358	-2568.4	-2827.6	-2604.5	-2641.8	-2790.5	-2570.47	154.757		-941.953	-972.589	-828.138	-959.962	-938.883	-934.536	-913.387	-1014.02	-991.219	-918.01	-1016.27	-985.389	-887.823	-1000.53	-885.96	-958.548	-1047.97	-971.002	-983.871	-1035.17	-959.262	53.3911
heat	-2033.3	-2153.8	-2326.7	-1972.7	-2360.1	-2253.5	-2467.7	-2331.6	-2168.2	-2396.6	-2203.9	-2400.6	-2238.9	-2116.1	-2352	-2232.1	-2513.1	-2351.8	-2372.4	-2138.8	-2269.2	139.015		-773.938	-815.511	-875.161	-753.031	-886.684	-849.907	-923.806	-876.852	-820.479	-899.277	-832.795	-900.657	-844.87	-802.504	-883.89	-842.524	-939.469	-883.821	-890.928	-810.336	-855.322	47.9603

## Sheet: Figure 2f
	Surface potential (mV)																				AVG	SD		Surface charge density (microC/m2)																				AVG	SD
initial	210.2	212.7	232.1	219.6	208.3	239.8	237.6	205.9	232.1	202	170.7	240.8	206.6	202.9	195.4	204.6	193.1	214.5	232.7	188.3	212.495	18.4048		0.069	0.9315	7.6245	3.312	-0.5865	10.281	9.522	-1.4145	7.6245	-2.76	-13.5585	10.626	-1.173	-2.4495	-5.037	-1.863	-5.8305	1.5525	7.8315	-7.4865	0.860775	6.34967
charge	1105.5	1146.7	1047.1	1071.6	1064.5	1039.9	1011.9	1040.6	1166.3	1116.7	964.2	1112.2	1113.6	1119.6	1087.7	1073.6	1058.4	1056.1	1066.7	1072.9	1076.79	45.4905		308.947	323.161	288.799	297.252	294.802	286.315	276.655	286.557	329.923	312.811	260.199	311.259	311.742	313.812	302.806	297.942	292.698	291.904	295.561	297.701	299.043	15.6942
heat	806.4	861.6	820.7	809	777.2	748.8	769.8	834.8	829.2	771.5	801	823.3	818.2	822.1	814.8	819.1	865.2	739.5	823.9	825.1	809.06	32.1656		205.758	224.802	210.691	206.655	195.684	185.886	193.131	215.556	213.624	193.717	203.895	211.588	209.829	211.174	208.656	210.139	226.044	182.677	211.795	212.209	206.676	11.0971
charge	1182.9	1128.9	1114.2	1190.8	1076.6	1067	1146.6	1162.4	1191.4	1098.6	1198.3	1236.5	1217.8	1139.4	1230.9	1194.7	1085.8	1174.3	1122.1	1120.7	1153.99	50.184		335.651	317.021	311.949	338.376	298.977	295.665	323.127	328.578	338.583	306.567	340.963	354.142	347.691	320.643	352.211	339.721	302.151	332.683	314.674	314.192	325.678	17.3135
heat	974.6	994.3	935.1	1006	991	979.7	998.6	1001.1	1057.1	1054.9	983.2	989.6	951.6	1013.7	1094.3	1068.7	968.9	959.4	949.1	1027	999.895	41.3306		263.787	270.583	250.159	274.62	269.445	265.546	272.067	272.929	292.249	291.49	266.754	268.962	255.852	277.276	305.083	296.251	261.82	258.543	254.989	281.865	272.514	14.259
charge	1447.1	1349.7	1372	1349.1	1284.4	1314.2	1453.4	1423.8	1391.9	1403.4	1329.7	1273.6	1519.2	1413.3	1377.6	1376.8	1358.7	1293.7	1327.4	1335.5	1369.72	60.3295		426.799	393.196	400.89	392.989	370.668	380.949	428.973	418.761	407.755	411.723	386.296	366.942	451.674	415.138	402.822	402.546	396.301	373.876	385.503	388.297	400.105	20.8137
heat	1138.8	1210.8	1108.1	1217.5	1255.6	1265.7	1208.5	1219	1281.2	1264	1273	1195.8	1235.8	1177.3	1197.8	1124.1	1220.7	1082.1	1213	1208.8	1204.88	53.9225		320.436	345.276	309.844	347.587	360.732	364.216	344.482	348.105	369.564	363.63	366.735	340.101	353.901	333.718	340.791	315.364	348.691	300.874	346.035	344.586	343.234	18.6033
charge	1455.4	1581.9	1476.9	1657	1492.8	1528.1	1574.6	1491.2	1337.7	1488.5	1545.9	1601.3	1547.8	1458.1	1503.6	1446.9	1514.3	1438.4	1472.7	1557.6	1508.54	68.0748		429.663	473.305	437.08	499.215	442.566	454.744	470.787	442.014	389.056	441.082	460.885	479.998	461.541	430.594	446.292	426.731	449.983	423.798	435.631	464.922	447.995	23.4858
heat	1366.4	1476.5	1348.5	1408.8	1337.7	1362.8	1360.4	1268.1	1377.3	1372.2	1459.8	1399.3	1409.2	1488.2	1273	1434.5	1361.5	1315.9	1488.4	1439.6	1387.41	62.7514		398.958	436.942	392.782	413.586	389.056	397.716	396.888	365.044	402.718	400.959	431.181	410.308	413.724	440.979	366.735	422.452	397.267	381.536	441.048	424.212	406.205	21.6492
charge	1865.9	2082.9	1888.8	2102	1848.2	2083.4	1896.8	1906.7	2096.5	1959.1	2076.1	1902.4	1952.4	1960	2115.2	1890.5	1987.9	1981.8	2132.7	2051.4	1989.04	92.3937		571.285	646.15	579.186	652.74	565.179	646.323	581.946	585.361	650.842	603.439	643.804	583.878	601.128	603.75	657.294	579.772	613.375	611.271	663.331	635.283	613.767	31.8758
heat	1433.7	1526.9	1397.2	1488.5	1464.3	1491.3	1520.2	1430.7	1496.2	1542.2	1564.1	1551.3	1711.1	1450.6	1560.7	1483.8	1503.1	1605.4	1542.4	1577.9	1517.08	68.9263		422.176	454.33	409.584	441.082	432.733	442.048	452.019	421.142	443.739	459.609	467.164	462.748	517.879	428.007	465.991	439.461	446.119	481.413	459.678	471.925	450.943	23.7796
charge	2049.2	2066.2	2092.4	1981.8	1983.1	1888.4	2051.9	2009.7	1991.5	1911.3	1994.6	2157.3	1935.5	2065.7	1982	1958.5	2182.4	1832.8	2099.5	2159.4	2019.66	90.3436		634.524	640.389	649.428	611.271	611.719	579.048	635.456	620.896	614.617	586.948	615.687	671.818	595.297	640.216	611.34	603.232	680.478	559.866	651.877	672.543	624.333	31.1685
heat	1697.3	1707.8	1708.7	1813.7	1551.1	1596.4	1622.1	1723.1	1832.1	1742.6	1789	1754.6	1696.1	1726.3	1901.3	1615.5	1742.1	1723.2	1630.3	1734.6	1715.39	82.0791		513.118	516.741	517.051	553.276	462.679	478.308	487.174	522.019	559.624	528.747	544.755	532.887	512.704	523.123	583.498	484.897	528.574	522.054	490.003	525.987	519.361	28.3173

## Sheet: Figure 3a
	Surface potential (mV)																							Surface charge density (microC/m2)
MgO																					AVG	SD																						AVG	SD
0min	561.2	582.1	552.8	633.3	583.1	563.5	553.6	547.2	591.4	570	555.3	594.6	555.4	571.7	558.1	562.2	557.7	567	583.2	569.6	570.65	19.4335		298.169	315.913	291.037	359.382	316.762	300.121	291.716	286.283	323.809	305.64	293.16	326.525	293.245	307.083	295.537	299.018	295.197	303.093	316.847	305.3	306.192	16.499
6min	764.9	763	751.8	756.9	824.5	782.2	735	778.3	805.5	799.8	800.5	698.1	782.7	789.1	757.5	773	769.3	745.8	784.4	794.1	772.82	27.5187		471.11	469.497	459.988	464.318	521.711	485.798	445.725	482.487	505.579	500.74	501.334	414.397	486.222	491.656	464.827	477.987	474.846	454.894	487.666	495.901	477.834	23.3634
12min	885.1	924.3	910.5	963	972.9	993.2	927.5	982	945.5	883.8	948.6	880.2	896.9	949	970.2	848.2	906.8	918	960.3	864.2	926.51	40.4435		573.16	606.441	594.725	639.297	647.702	664.937	609.158	655.428	624.439	572.056	627.071	569	583.178	627.411	645.41	541.832	591.583	601.092	637.005	555.416	608.317	34.3366
18min	1030.1	1018.9	1003.6	1022.3	917.2	947.5	943.2	972.7	997.7	1028.8	953.6	991.1	904.4	1010	966.7	1078.7	1038.8	966.4	1026.2	988	990.295	42.7475		696.265	686.756	673.766	689.643	600.413	626.137	622.487	647.532	668.757	695.161	631.316	663.154	589.546	679.2	642.438	737.526	703.651	642.184	692.954	660.522	662.47	36.2927
24min	1044	1049.7	957.8	967.2	1072.7	1032.4	1074.5	1022.4	999.4	1083.9	1101	1041.1	1010.4	1006.8	1089.6	1064.6	1005.3	1098.8	1114.5	1011.2	1042.36	43.6261		708.066	712.905	634.882	642.863	732.432	698.218	733.961	689.728	670.201	741.941	756.459	705.604	679.54	676.483	746.78	725.555	675.21	754.591	767.92	680.219	706.678	37.0385
30min	1042.9	1145.9	1062.5	1173.3	1048.9	1019	1055.5	1025.8	1048.2	1038.4	1124.9	1054.3	1077.9	963.1	1063.7	1001.7	1065.5	1046.4	1084.9	1040.8	1059.18	46.1908		707.132	794.579	723.773	817.842	712.226	686.841	717.829	692.614	711.632	703.312	776.75	716.811	736.847	639.382	724.791	672.153	726.319	710.104	742.79	705.349	720.954	39.216
TaO
0min	256.1	258.3	254.7	256.6	256.1	252.4	258.6	248.2	253	254.8	252.1	253.5	259.5	260.8	255.8	254.7	253.4	254.3	255.6	250.5	254.95	2.95677		50.9405	53.3715	49.3935	51.493	50.9405	46.852	53.703	42.211	47.515	49.504	46.5205	48.0675	54.6975	56.134	50.609	49.3935	47.957	48.9515	50.388	44.7525	49.6698	3.26723
6min	244.7	243.8	250.4	247.3	246.3	245.8	248.2	245.2	246.9	249	245.5	251.9	246	240.8	248.5	246.7	247.1	245.5	247.3	246.2	246.655	2.30705		38.3435	37.349	44.642	41.2165	40.1115	39.559	42.211	38.896	40.7745	43.095	39.2275	46.2995	39.78	34.034	42.5425	40.5535	40.9955	39.2275	41.2165	40.001	40.5038	2.54929
12min	241.6	242.3	242.3	242.6	242.2	241.3	244.5	247	247.4	245.3	243.4	243.4	239.6	241.8	240.2	246.3	245.7	245.3	242.3	242.4	243.345	2.15209		34.918	35.6915	35.6915	36.023	35.581	34.5865	38.1225	40.885	41.327	39.0065	36.907	36.907	32.708	35.139	33.371	40.1115	39.4485	39.0065	35.6915	35.802	36.8462	2.37806
18min	237.7	239	237.7	241.4	239.3	239	238.7	241.6	237.9	242.4	242.1	237.7	237.1	240.2	235.6	237.6	242.4	237.3	238.3	238.2	239.06	1.9265		30.6085	32.045	30.6085	34.697	32.3765	32.045	31.7135	34.918	30.8295	35.802	35.4705	30.6085	29.9455	33.371	28.288	30.498	35.802	30.1665	31.2715	31.161	32.1113	2.12878
24min	234.4	237.3	238.3	240.2	241.9	237	238.5	240.9	238.1	236	241.5	238.1	236	240.1	237.4	237.9	238.8	238	237.3	237.2	238.245	1.85566		26.962	30.1665	31.2715	33.371	35.2495	29.835	31.4925	34.1445	31.0505	28.73	34.8075	31.0505	28.73	33.2605	30.277	30.8295	31.824	30.94	30.1665	30.056	31.2107	2.0505
30min	240	235.3	237.9	237	237.8	236.8	240.8	234.3	239.5	236.3	236.9	236.2	234.7	236.5	235.1	234.9	239.5	238.6	237.5	238.6	237.21	1.82754		33.15	27.9565	30.8295	29.835	30.719	29.614	34.034	26.8515	32.5975	29.0615	29.7245	28.951	27.2935	29.2825	27.7355	27.5145	32.5975	31.603	30.3875	31.603	30.0671	2.01943
HfO
0min	559.4	566.6	541	580.8	574.9	515.5	561.2	543.6	568.5	577.1	578	588.9	596.7	558.5	565.9	541.2	562.3	538	578.4	536.2	561.635	19.8901		683.426	697.51	647.436	725.285	713.744	597.558	686.947	652.522	701.226	718.048	719.808	741.128	756.385	681.666	696.14	647.827	689.099	641.568	720.59	638.047	687.798	38.905
6min	446.9	479.4	490.6	488.3	463.5	468.7	469.5	469.5	489.5	474.1	514.7	456.9	461.8	463.5	491.2	468.2	475.5	458.4	461.3	463.2	472.735	15.3162		463.376	526.946	548.854	544.355	495.846	506.017	507.582	507.582	546.702	516.58	595.993	482.936	492.521	495.846	550.027	505.039	519.318	485.87	491.543	495.259	513.91	29.9585
12min	455.6	455.8	418.7	446.5	450.6	452.8	427.4	462.4	473.9	448	442.5	452.9	476	451.6	459.1	434.4	467.8	459	455.8	462.8	452.68	13.831		480.394	480.785	408.217	462.594	470.614	474.917	425.234	493.694	516.188	465.528	454.77	475.112	520.296	472.57	487.24	438.926	504.257	487.044	480.785	494.477	474.682	27.0534
18min	423.6	473.6	462.1	450	458.7	439.9	442.2	459.7	457.6	445.8	441.2	446.5	436.2	451.6	452.1	435.8	448.1	430.7	415	455.4	446.29	13.5131		417.802	515.602	493.108	469.44	486.457	449.684	454.183	488.413	484.306	461.225	452.227	462.594	442.447	472.57	473.548	441.665	465.724	431.689	400.98	480.002	462.183	26.4316
24min	444.3	446.3	442.3	454	414.5	442.3	430.4	428.8	424.6	439.5	417.9	464.6	434.9	447.4	446.3	438	432.2	448.2	409	430.1	436.78	13.3562		458.291	462.203	454.379	477.264	400.002	454.379	431.102	427.973	419.758	448.902	406.652	497.998	439.904	464.354	462.203	445.968	434.623	465.919	389.244	430.516	443.582	26.1248
30min	440.6	411.4	453.7	447.2	409.9	429.8	431	420.5	436.4	441.2	436.9	449.8	446.9	443.5	445.6	432	419.6	424.5	450.4	445.8	435.835	12.7587		451.054	393.938	476.677	463.963	391.004	429.929	432.276	411.738	442.838	452.227	443.816	469.049	463.376	456.726	460.834	434.232	409.978	419.562	470.222	461.225	441.733	24.956
AlN
0min	610.8	611.3	609.1	647.9	597.1	622.8	590.6	621.6	635.3	609.9	641.6	648.7	588.3	620	602.9	619.4	645.7	606	623.8	566.6	615.97	20.9504		311.822	312.211	310.5	340.686	301.164	321.158	296.107	320.225	330.883	311.122	335.785	341.309	294.317	318.98	305.676	318.513	338.975	308.088	321.936	277.435	315.845	16.2994
6min	292.7	289.6	297.3	296.6	289.2	302.9	300.7	292.4	298	304	301.8	293.3	293.4	297.2	300.9	289.3	296.4	295.3	294.1	300.3	296.27	4.41657		64.3406	61.9288	67.9194	67.3748	61.6176	72.2762	70.5646	64.1072	68.464	73.132	71.4204	64.8074	64.8852	67.8416	70.7202	61.6954	67.2192	66.3634	65.4298	70.2534	67.1181	3.43609
12min	235.2	233.8	234.5	234.7	233.8	232.1	233.8	232.4	233.5	235.4	234.4	232.2	235.4	235	234.7	236.2	237.3	234.9	233.8	232.9	234.3	1.2946		19.6056	18.5164	19.061	19.2166	18.5164	17.1938	18.5164	17.4272	18.283	19.7612	18.9832	17.2716	19.7612	19.45	19.2166	20.3836	21.2394	19.3722	18.5164	17.8162	18.9054	1.0072
18min	200.3	199.9	201.4	202	200.1	199.6	201.9	201.6	201.3	201.1	201.1	200.2	199.9	200.8	201.8	199.9	200.5	203.3	200.7	201.8	200.96	0.918912		-7.5466	-7.8578	-6.6908	-6.224	-7.7022	-8.0912	-6.3018	-6.5352	-6.7686	-6.9242	-6.9242	-7.6244	-7.8578	-7.1576	-6.3796	-7.8578	-7.391	-5.2126	-7.2354	-6.3796	-7.03312	0.714914
24min	177.8	177	177	179.5	179.4	177.7	177.6	177.7	178.2	179.8	176.8	176.9	177.6	181.5	176.6	176.4	176.9	178.1	177.3	174.8	177.73	1.41319		-25.0516	-25.674	-25.674	-23.729	-23.8068	-25.1294	-25.2072	-25.1294	-24.7404	-23.4956	-25.8296	-25.7518	-25.2072	-22.173	-25.9852	-26.1408	-25.7518	-24.8182	-25.4406	-27.3856	-25.1061	1.09946
30min	165	162.5	164.5	163.1	161.8	162.5	160.7	161.5	164	163.2	161.4	160.7	163.9	162.4	165.9	163	162.8	163.8	165	164.7	163.12	1.44035		-35.01	-36.955	-35.399	-36.4882	-37.4996	-36.955	-38.3554	-37.733	-35.788	-36.4104	-37.8108	-38.3554	-35.8658	-37.0328	-34.3098	-36.566	-36.7216	-35.9436	-35.01	-35.2434	-36.4726	1.12059
SiN
0min	440.2	472.5	479.6	459.5	461.1	451.8	470	480.4	460.6	432.7	485.5	475.4	457	461	457.6	461.8	450.7	454.2	470.9	464	462.325	12.8767		162.751	185.587	190.607	176.397	177.528	170.953	183.82	191.173	177.174	157.449	194.778	187.638	174.629	177.457	175.053	178.023	170.175	172.649	184.456	179.578	178.394	9.10384
6min	414.9	397.2	399.8	393	414.3	407.8	422.9	405.3	405.3	399.1	397.7	406.9	393.4	429.5	405.6	408.7	392.7	395.1	410.3	393.9	404.67	9.95942		144.864	132.35	134.189	129.381	144.44	139.845	150.52	138.077	138.077	133.694	132.704	139.208	129.664	155.186	138.289	140.481	129.169	130.866	141.612	130.017	137.632	7.04131
12min	398.3	385.5	418.5	392.6	403	384.7	387.7	387.9	406.7	400.2	401.9	407.3	392.3	404.6	396	409.3	407.2	411.6	410.9	389.6	399.79	9.61301		133.128	124.078	147.409	129.098	136.451	123.513	125.634	125.775	139.067	134.471	135.673	139.491	128.886	137.582	131.502	140.905	139.42	142.531	142.036	126.977	134.182	6.7964
18min	384.9	376.9	375.5	377.3	386.6	384.1	384.2	394.1	396.7	387.7	404.8	385.4	392.7	385.4	397	390.3	401.8	388.1	407.8	373	388.715	9.35298		123.654	117.998	117.008	118.281	124.856	123.089	123.159	130.159	131.997	125.634	137.724	124.008	129.169	124.008	132.209	127.472	135.603	125.917	139.845	115.241	126.352	6.61256
24min	366.9	391.5	389	383.7	399.2	397.6	381.8	396.7	373.3	391.1	401	381.6	390.8	383.9	386.5	392.5	377.5	379.8	398	377.4	386.99	9.11301		110.928	128.32	126.553	122.806	133.764	132.633	121.463	131.997	115.453	128.038	135.037	121.321	127.826	122.947	124.785	129.028	118.422	120.049	132.916	118.352	125.132	6.4429
30min	384.9	391.9	385.2	386	390.5	384.1	399	387.2	391.3	385.8	382.8	361.5	384.6	393.1	367.2	390.6	385.9	389.9	400.1	380.1	386.085	8.7899		123.654	128.603	123.866	124.432	127.613	123.089	133.623	125.28	128.179	124.291	122.17	107.11	123.442	129.452	111.14	127.684	124.361	127.189	134.401	120.261	124.492	6.21446
AlO
0min	122	125.9	120.2	125.2	126.9	130.7	123.9	122.8	130.4	114.4	129.2	125.8	120.8	114.4	118.2	130.9	119.1	128.2	121.6	126.9	123.875	4.90305		-73.128	-69.8871	-74.6238	-70.4688	-69.0561	-65.8983	-71.5491	-72.4632	-66.1476	-79.4436	-67.1448	-69.9702	-74.1252	-79.4436	-76.2858	-65.7321	-75.5379	-67.9758	-73.4604	-69.0561	-71.5699	4.07443
6min	10.5	-0.9	2.8	15	9.4	4.4	7.2	25.9	6.7	0.8	7.2	25.2	-5.5	12.9	6	-18.3	-14.7	3	27.9	8	6.675	11.5122		-165.784	-175.258	-172.183	-162.045	-166.699	-170.854	-168.527	-152.987	-168.942	-173.845	-168.527	-153.569	-179.081	-163.79	-169.524	-189.717	-186.726	-172.017	-151.325	-167.862	-168.963	9.56664
12min	-17.9	0.8	2.5	-9.5	-4.1	-14.9	-19.9	-10.3	-33	-31.7	-7.4	-30	-3	2.8	6.8	-12.5	-22.5	-4.8	-18.6	-35.7	-13.145	12.4907		-189.385	-173.845	-172.433	-182.404	-177.917	-186.892	-191.047	-183.069	-201.933	-200.853	-180.659	-199.44	-177.003	-172.183	-168.859	-184.897	-193.207	-178.499	-189.967	-204.177	-185.433	10.3798
18min	-23.8	-20.4	-24.4	-30.7	-38	-32	-19.4	-15.3	-40.6	-8.4	-59.2	-43.4	-23	-24.7	-31.8	-13.3	6.3	-15.1	-21.6	-12.6	-24.57	13.8791		-194.288	-191.462	-194.786	-200.022	-206.088	-201.102	-190.631	-187.224	-208.249	-181.49	-223.705	-210.575	-193.623	-195.036	-200.936	-185.562	-169.275	-187.058	-192.46	-184.981	-194.928	11.5335
24min	-36.6	-28.7	-14.9	-0.8	-28.8	-13.9	-25.7	-34	-44.5	-16.4	-6.9	-0.3	-13.3	-31.8	-42.2	-11.6	-17.4	-31.8	-32.6	-43.7	-23.795	13.3938		-204.925	-198.36	-186.892	-175.175	-198.443	-186.061	-195.867	-202.764	-211.489	-188.138	-180.244	-174.759	-185.562	-200.936	-209.578	-184.15	-188.969	-200.936	-201.601	-210.825	-194.284	11.1303
30min	-35.2	-12.9	-21.8	-29.8	-30.7	-33.3	-30.5	-24.9	-25	-37.7	-14.5	-31.7	1.5	-45.3	7.6	-20.4	-41.7	-10.5	-34.9	-44.8	-25.825	13.9564		-203.761	-185.23	-192.626	-199.274	-200.022	-202.182	-199.855	-195.202	-195.285	-205.839	-186.559	-200.853	-173.263	-212.154	-168.194	-191.462	-209.163	-183.236	-203.512	-211.739	-195.971	11.5978

## Sheet: Figure 3b
Al2O3
AlN
HfO2
Si3N4
Ta2O5
MgO
SiO2
TiO2

[truncated: 3 more sheets: Supplementary Figure 3, Supplementary Figure 7, Supplementary Figure 8]
